# Supplementary material for: 2-[4-tert-Butyl-5-(2-chloro­benz­yl)-1,3-thia­zol-2-yl]isoindoline-1,3-dione
Source: Acta Crystallogr Sect E Struct Rep Online. 2010 Oct 23;66(Pt 11):o2940. doi: 10.1107/S1600536810042601 (PMC3009081; doi:10.1107/S1600536810042601)
Supplement: Supplementary file 1 [file e-66-o2940-sup1.cif]

##############################################################################
###                                                                        ###
###        Electronic paper (Acta Crystallographica Section E)             ###
###                                                                        ###
##############################################################################
#                                                                            #
# This CIF contains the data in a paper accepted for publication in Acta     #
# Crystallographica Section E. It conforms to the requirements of Notes      #
# for Authors for Section E, and has been peer reviewed under the auspices   #
# of the IUCr Commission on Journals.                                        #
#                                                                            #
# Full details of the Crystallographic Information File format               #
# are given in the paper "The Crystallographic Information File (CIF):       #
# a New Standard Archive File for Crystallography" by S. R. Hall, F. H.      #
# Allen and I. D. Brown [Acta Cryst. (1991), A47, 655-685].                  #
#                                                                            #
# The current version of the core CIF dictionary is obtainable from          #
# ftp://ftp.iucr.org/pub/cif_core.dic. The current version number is 2.4.    #
#                                                                            #
# Software is freely available for graphical display of the structure(s) in  #
# this CIF.  For information consult the CIF home page http://www.iucr.org/  #
# cif/home.html                                                              #
#                                                                            #
# This file may be used for bona fide research purposes within the           #
# scientific community so long as proper attribution is given to the journal # 
# article from which it was obtained.                                        #
#                                                                            #
##############################################################################
                                             
data_I
_audit_creation_method     SHELXL-97
_chemical_name_systematic
;
2-[4-<i>tert</i>-Butyl-5-(2-chlorobenzyl)-1,3-thiazol-2-yl]isoindoline-1,3-dione
;
_chemical_name_common     ?
_chemical_formula_moiety     'C22 H19 Cl N2 O2 S'
_chemical_formula_sum     'C22 H19 Cl N2 O2 S'
_chemical_formula_iupac     'C22 H19 Cl N2 O2 S'
_chemical_formula_weight     410.90
_chemical_melting_point     425
_symmetry_cell_setting     triclinic
_symmetry_space_group_name_H-M     'P -1'
_symmetry_space_group_name_Hall     '-P 1'
loop_
    _symmetry_equiv_pos_as_xyz
    'x, y, z'
    '-x, -y, -z'
_cell_length_a     7.8357(4)
_cell_length_b     8.1587(4)
_cell_length_c     16.1487(8)
_cell_angle_alpha     100.4040(10)
_cell_angle_beta     95.8970(10)
_cell_angle_gamma     96.4900(10)
_cell_volume     1000.85(9)
_cell_formula_units_Z     2
_cell_measurement_reflns_used     5125
_cell_measurement_theta_min     2.56
_cell_measurement_theta_max     27.01
_cell_measurement_temperature     173(2)
_exptl_crystal_description     block
_exptl_crystal_colour     colorless
_exptl_crystal_size_max     0.46
_exptl_crystal_size_mid     0.30
_exptl_crystal_size_min     0.28
_exptl_crystal_density_diffrn     1.363
_exptl_crystal_density_meas     ?
_exptl_crystal_density_method     'not measured'
_exptl_crystal_F_000     428
_exptl_absorpt_coefficient_mu     0.316
_exptl_absorpt_correction_type     multi-scan
_exptl_absorpt_process_details     '(SADABS; Sheldrick, 2004)'
_exptl_absorpt_correction_T_min     0.8684
_exptl_absorpt_correction_T_max     0.9168
_exptl_special_details
;
The ^1^HNMR(CDCl~3~, 400 MHz) of the title compound were:
1.46(s,9<i>H</i>,3\\timesCH~3~), 4.41 (s, 2H, CH~2~), 7.18\\sim 7.39 (m, 4H,
C~6~H~4~), 7.79\\sim 7.96 (m, 4H, C~6~H~4~).And the yield was: 67.6%.
m.p.423\\sim 427 K.
;
_diffrn_ambient_temperature     173(2)
_diffrn_radiation_type     MoK\a
_diffrn_radiation_wavelength     0.71073
_diffrn_radiation_source     'fine-focus sealed tube'
_diffrn_radiation_monochromator     graphite
_diffrn_measurement_device_type     'Bruker SMART 1000 CCD diffractometer'
_diffrn_measurement_method     \w
_diffrn_detector_area_resol_mean     ?
_diffrn_reflns_number     7798
_diffrn_reflns_av_R_equivalents     0.0180
_diffrn_reflns_av_sigmaI/netI     0.0267
_diffrn_reflns_theta_min     2.56
_diffrn_reflns_theta_max     26.00
_diffrn_reflns_theta_full     26.00
_diffrn_measured_fraction_theta_max     0.983
_diffrn_measured_fraction_theta_full     0.983
_diffrn_reflns_limit_h_min     -9
_diffrn_reflns_limit_h_max     9
_diffrn_reflns_limit_k_min     -10
_diffrn_reflns_limit_k_max     10
_diffrn_reflns_limit_l_min     -19
_diffrn_reflns_limit_l_max     19
_diffrn_standards_number     0
_diffrn_standards_interval_count     ?
_diffrn_standards_interval_time     ?
_diffrn_standards_decay_%     ?
_refine_special_details
;
Refinement of <i>F</i>^2^ against ALL reflections. The weighted <i>R</i>-factor
<i>wR</i> and goodness of fit <i>S</i> are based on <i>F</i>^2^, conventional
<i>R</i>-factors <i>R</i> are based on <i>F</i>, with <i>F</i> set to zero for
negative <i>F</i>^2^. The threshold expression of <i>F</i>^2^ >
\s(<i>F</i>^2^) is used only for calculating <i>R</i>-factors(gt) <i>etc</i>.
and is not relevant to the choice of reflections for refinement.
<i>R</i>-factors based on <i>F</i>^2^ are statistically about twice as large
as those based on <i>F</i>, and <i>R</i>- factors based on ALL data will be
even larger.
;
_reflns_number_total     3857
_reflns_number_gt     3268
_reflns_threshold_expression     I>2sigma(I)
_refine_ls_structure_factor_coef     Fsqd
_refine_ls_matrix_type     full
_refine_ls_R_factor_all     0.0438
_refine_ls_R_factor_gt     0.0358
_refine_ls_wR_factor_gt     0.1066
_refine_ls_wR_factor_ref     0.1220
_refine_ls_goodness_of_fit_ref     1.150
_refine_ls_restrained_S_all     1.150
_refine_ls_number_reflns     3857
_refine_ls_number_parameters     256
_refine_ls_number_restraints     0
_refine_ls_hydrogen_treatment     constr
_refine_ls_weighting_scheme     calc
_refine_ls_weighting_details
         'calc w=1/[\s^2^(Fo^2^)+(0.0649P)^2^+0.4002P] where P=(Fo^2^+2Fc^2^)/3'
_atom_sites_solution_hydrogens     geom
_atom_sites_solution_primary     direct
_atom_sites_solution_secondary     difmap
_refine_ls_shift/su_max     0.000
_refine_ls_shift/su_mean     0.000
_refine_diff_density_max     0.331
_refine_diff_density_min     -0.312
_refine_ls_extinction_method     none
_refine_ls_extinction_coef     ?
loop_
    _atom_type_symbol
    _atom_type_description
    _atom_type_scat_dispersion_real
    _atom_type_scat_dispersion_imag
    _atom_type_scat_source
    'C' 'C' 0.0033 0.0016
                         'International Tables Vol C Tables 4.2.6.8 and 6.1.1.4'
    'H' 'H' 0.0000 0.0000
                         'International Tables Vol C Tables 4.2.6.8 and 6.1.1.4'
    'N' 'N' 0.0061 0.0033
                         'International Tables Vol C Tables 4.2.6.8 and 6.1.1.4'
    'O' 'O' 0.0106 0.0060
                         'International Tables Vol C Tables 4.2.6.8 and 6.1.1.4'
    'S' 'S' 0.1246 0.1234
                         'International Tables Vol C Tables 4.2.6.8 and 6.1.1.4'
    'Cl' 'Cl' 0.1484 0.1585
                         'International Tables Vol C Tables 4.2.6.8 and 6.1.1.4'
_computing_data_collection     'SMART (Bruker, 2001)'
_computing_cell_refinement     'SAINT-Plus (Bruker, 2003)'
_computing_data_reduction     'SAINT-Plus (Bruker, 2003)'
_computing_structure_solution     'SHELXS97 (Sheldrick, 2008)'
_computing_structure_refinement     'SHELXL97 (Sheldrick, 2008)'
_computing_molecular_graphics     'SHELXTL (Sheldrick, 2008)'
_computing_publication_material     'SHELXTL (Sheldrick, 2008)'
loop_
    _atom_site_type_symbol
    _atom_site_label
    _atom_site_fract_x
    _atom_site_fract_y
    _atom_site_fract_z
    _atom_site_U_iso_or_equiv
    _atom_site_adp_type
    _atom_site_calc_flag
    _atom_site_refinement_flags
    _atom_site_occupancy
    _atom_site_disorder_assembly
    _atom_site_disorder_group
    Cl Cl1 -0.47492(7) -0.21014(8) 0.32706(3) 0.04128(18) Uani d . 1 . .
    S S1 0.02664(6) 0.03724(6) 0.16354(3) 0.02634(15) Uani d . 1 . .
    C C1 0.2305(2) 0.1497(2) 0.18229(12) 0.0236(4) Uani d . 1 . .
    C C2 0.1795(3) 0.1461(2) 0.31377(12) 0.0266(4) Uani d . 1 . .
    C C3 0.0266(2) 0.0574(2) 0.27220(12) 0.0239(4) Uani d . 1 . .
    C C4 0.2332(3) 0.1918(3) 0.40993(13) 0.0366(5) Uani d . 1 . .
    C C5 0.4226(4) 0.2725(4) 0.42868(16) 0.0624(9) Uani d . 1 . .
    H H5A 0.4953 0.1967 0.3993 0.094 Uiso calc R 1 . .
    H H5B 0.4592 0.2932 0.4900 0.094 Uiso calc R 1 . .
    H H5C 0.4347 0.3793 0.4088 0.094 Uiso calc R 1 . .
    C C6 0.2175(3) 0.0330(3) 0.44847(14) 0.0389(5) Uani d . 1 . .
    H H6A 0.0978 -0.0232 0.4360 0.058 Uiso calc R 1 . .
    H H6B 0.2495 0.0640 0.5101 0.058 Uiso calc R 1 . .
    H H6C 0.2950 -0.0434 0.4240 0.058 Uiso calc R 1 . .
    C C7 0.1182(4) 0.3151(3) 0.45113(15) 0.0555(7) Uani d . 1 . .
    H H7A 0.1307 0.4177 0.4275 0.083 Uiso calc R 1 . .
    H H7B 0.1534 0.3433 0.5126 0.083 Uiso calc R 1 . .
    H H7C -0.0029 0.2630 0.4396 0.083 Uiso calc R 1 . .
    C C8 -0.1313(2) -0.0235(2) 0.30286(12) 0.0261(4) Uani d . 1 . .
    H H8A -0.2359 0.0057 0.2720 0.031 Uiso calc R 1 . .
    H H8B -0.1298 0.0241 0.3639 0.031 Uiso calc R 1 . .
    C C9 -0.1445(2) -0.2135(2) 0.29113(12) 0.0255(4) Uani d . 1 . .
    C C10 -0.2985(3) -0.3103(3) 0.29935(12) 0.0298(4) Uani d . 1 . .
    C C11 -0.3166(3) -0.4842(3) 0.28567(15) 0.0422(6) Uani d . 1 . .
    H H11 -0.4235 -0.5467 0.2909 0.051 Uiso calc R 1 . .
    C C12 -0.1785(4) -0.5656(3) 0.26456(18) 0.0510(7) Uani d . 1 . .
    H H12 -0.1901 -0.6849 0.2547 0.061 Uiso calc R 1 . .
    C C13 -0.0231(3) -0.4749(3) 0.25766(18) 0.0492(6) Uani d . 1 . .
    H H13 0.0730 -0.5313 0.2441 0.059 Uiso calc R 1 . .
    C C14 -0.0074(3) -0.3009(3) 0.27052(15) 0.0349(5) Uani d . 1 . .
    H H14 0.1001 -0.2396 0.2651 0.042 Uiso calc R 1 . .
    C C15 0.4999(2) 0.1549(2) 0.11270(12) 0.0248(4) Uani d . 1 . .
    C C16 0.5493(2) 0.2158(2) 0.03643(12) 0.0245(4) Uani d . 1 . .
    C C17 0.7093(3) 0.2341(3) 0.00803(14) 0.0306(4) Uani d . 1 . .
    H H17 0.8079 0.2015 0.0369 0.037 Uiso calc R 1 . .
    C C18 0.7203(3) 0.3020(3) -0.06437(13) 0.0319(5) Uani d . 1 . .
    H H18 0.8292 0.3190 -0.0847 0.038 Uiso calc R 1 . .
    C C19 0.5758(3) 0.3453(3) -0.10749(13) 0.0307(4) Uani d . 1 . .
    H H19 0.5873 0.3896 -0.1574 0.037 Uiso calc R 1 . .
    C C20 0.4131(2) 0.3257(3) -0.07953(12) 0.0270(4) Uani d . 1 . .
    H H20 0.3135 0.3546 -0.1094 0.032 Uiso calc R 1 . .
    C C21 0.4048(2) 0.2618(2) -0.00597(11) 0.0228(4) Uani d . 1 . .
    C C22 0.2572(2) 0.2381(2) 0.04291(12) 0.0249(4) Uani d . 1 . .
    N N1 0.2936(2) 0.2002(2) 0.26111(10) 0.0276(4) Uani d . 1 . .
    N N2 0.3239(2) 0.1807(2) 0.11564(10) 0.0244(3) Uani d . 1 . .
    O O1 0.58277(18) 0.09357(19) 0.16259(9) 0.0334(3) Uani d . 1 . .
    O O2 0.10930(18) 0.2615(2) 0.02800(9) 0.0374(4) Uani d . 1 . .
loop_
    _atom_site_aniso_label
    _atom_site_aniso_U_11
    _atom_site_aniso_U_22
    _atom_site_aniso_U_33
    _atom_site_aniso_U_12
    _atom_site_aniso_U_13
    _atom_site_aniso_U_23
    Cl1 0.0275(3) 0.0591(4) 0.0341(3) -0.0019(2) 0.0104(2) 0.0021(2)
    S1 0.0230(3) 0.0335(3) 0.0218(3) -0.00074(19) 0.00394(18) 0.00557(19)
    C1 0.0242(9) 0.0245(9) 0.0229(9) 0.0027(7) 0.0047(7) 0.0062(7)
    C2 0.0319(10) 0.0250(10) 0.0225(10) 0.0002(8) 0.0058(8) 0.0043(7)
    C3 0.0285(10) 0.0230(9) 0.0224(9) 0.0048(7) 0.0070(8) 0.0071(7)
    C4 0.0447(13) 0.0408(12) 0.0211(10) -0.0054(10) 0.0049(9) 0.0044(9)
    C5 0.0642(18) 0.083(2) 0.0264(12) -0.0353(15) -0.0045(12) 0.0075(12)
    C6 0.0412(13) 0.0510(14) 0.0266(11) 0.0052(10) 0.0068(9) 0.0125(10)
    C7 0.092(2) 0.0431(14) 0.0298(12) 0.0145(14) 0.0097(13) -0.0021(10)
    C8 0.0262(10) 0.0280(10) 0.0266(10) 0.0047(8) 0.0073(8) 0.0086(8)
    C9 0.0261(10) 0.0284(10) 0.0225(9) 0.0018(8) 0.0003(7) 0.0093(8)
    C10 0.0302(10) 0.0370(11) 0.0217(9) -0.0027(8) 0.0026(8) 0.0090(8)
    C11 0.0456(13) 0.0381(13) 0.0398(13) -0.0132(10) -0.0033(10) 0.0154(10)
    C12 0.0573(16) 0.0255(11) 0.0673(17) -0.0004(11) -0.0070(13) 0.0134(11)
    C13 0.0443(14) 0.0326(12) 0.0706(18) 0.0120(10) -0.0009(12) 0.0105(12)
    C14 0.0297(11) 0.0294(11) 0.0465(13) 0.0037(8) 0.0038(9) 0.0105(9)
    C15 0.0214(9) 0.0261(10) 0.0266(10) 0.0022(7) 0.0031(7) 0.0050(8)
    C16 0.0234(9) 0.0258(10) 0.0242(9) 0.0023(7) 0.0047(7) 0.0044(8)
    C17 0.0198(9) 0.0369(11) 0.0366(11) 0.0055(8) 0.0064(8) 0.0086(9)
    C18 0.0247(10) 0.0372(11) 0.0350(11) 0.0021(8) 0.0135(9) 0.0060(9)
    C19 0.0345(11) 0.0343(11) 0.0227(10) -0.0003(8) 0.0078(8) 0.0045(8)
    C20 0.0244(10) 0.0340(11) 0.0227(9) 0.0033(8) 0.0019(8) 0.0062(8)
    C21 0.0197(9) 0.0260(10) 0.0213(9) 0.0006(7) 0.0036(7) 0.0023(7)
    C22 0.0232(10) 0.0290(10) 0.0227(9) 0.0022(7) 0.0016(7) 0.0068(8)
    N1 0.0315(9) 0.0268(8) 0.0237(8) -0.0020(7) 0.0060(7) 0.0052(7)
    N2 0.0205(8) 0.0309(9) 0.0236(8) 0.0034(6) 0.0039(6) 0.0093(6)
    O1 0.0284(7) 0.0411(8) 0.0343(8) 0.0081(6) 0.0003(6) 0.0166(7)
    O2 0.0208(7) 0.0607(10) 0.0362(8) 0.0081(7) 0.0049(6) 0.0216(7)
_geom_special_details
;
All e.s.d.'s (except the e.s.d. in the dihedral angle between two l.s. planes)
are estimated using the full covariance matrix. The cell e.s.d.'s are taken
into account individually in the estimation of e.s.d.'s in distances, angles
and torsion angles; correlations between e.s.d.'s in cell parameters are only
used when they are defined by crystal symmetry. An approximate (isotropic)
treatment of cell e.s.d.'s is used for estimating e.s.d.'s involving l.s.
planes.
;
loop_
    _geom_bond_atom_site_label_1
    _geom_bond_atom_site_label_2
    _geom_bond_site_symmetry_2
    _geom_bond_distance
    _geom_bond_publ_flag
    Cl1 C10 . 1.741(2) ?
    S1 C1 . 1.7188(19) ?
    S1 C3 . 1.7327(19) ?
    C1 N1 . 1.292(2) ?
    C1 N2 . 1.406(2) ?
    C2 C3 . 1.369(3) ?
    C2 N1 . 1.385(2) ?
    C2 C4 . 1.532(3) ?
    C3 C8 . 1.507(3) ?
    C4 C5 . 1.531(3) ?
    C4 C6 . 1.534(3) ?
    C4 C7 . 1.534(3) ?
    C5 H5A . 0.9800 ?
    C5 H5B . 0.9800 ?
    C5 H5C . 0.9800 ?
    C6 H6A . 0.9800 ?
    C6 H6B . 0.9800 ?
    C6 H6C . 0.9800 ?
    C7 H7A . 0.9800 ?
    C7 H7B . 0.9800 ?
    C7 H7C . 0.9800 ?
    C8 C9 . 1.518(3) ?
    C8 H8A . 0.9900 ?
    C8 H8B . 0.9900 ?
    C9 C14 . 1.391(3) ?
    C9 C10 . 1.397(3) ?
    C10 C11 . 1.385(3) ?
    C11 C12 . 1.373(4) ?
    C11 H11 . 0.9500 ?
    C12 C13 . 1.377(4) ?
    C12 H12 . 0.9500 ?
    C13 C14 . 1.386(3) ?
    C13 H13 . 0.9500 ?
    C14 H14 . 0.9500 ?
    C15 O1 . 1.197(2) ?
    C15 N2 . 1.422(2) ?
    C15 C16 . 1.480(3) ?
    C16 C17 . 1.380(3) ?
    C16 C21 . 1.386(3) ?
    C17 C18 . 1.388(3) ?
    C17 H17 . 0.9500 ?
    C18 C19 . 1.382(3) ?
    C18 H18 . 0.9500 ?
    C19 C20 . 1.398(3) ?
    C19 H19 . 0.9500 ?
    C20 C21 . 1.385(3) ?
    C20 H20 . 0.9500 ?
    C21 C22 . 1.480(3) ?
    C22 O2 . 1.203(2) ?
    C22 N2 . 1.414(2) ?
loop_
    _geom_angle_atom_site_label_1
    _geom_angle_atom_site_label_2
    _geom_angle_atom_site_label_3
    _geom_angle_site_symmetry_1
    _geom_angle_site_symmetry_3
    _geom_angle
    _geom_angle_publ_flag
    C1 S1 C3 . . 88.77(9) ?
    N1 C1 N2 . . 122.33(17) ?
    N1 C1 S1 . . 115.89(14) ?
    N2 C1 S1 . . 121.76(14) ?
    C3 C2 N1 . . 114.54(17) ?
    C3 C2 C4 . . 127.00(18) ?
    N1 C2 C4 . . 118.45(17) ?
    C2 C3 C8 . . 132.65(17) ?
    C2 C3 S1 . . 109.93(14) ?
    C8 C3 S1 . . 117.41(14) ?
    C5 C4 C2 . . 109.70(17) ?
    C5 C4 C6 . . 107.7(2) ?
    C2 C4 C6 . . 110.24(18) ?
    C5 C4 C7 . . 109.5(2) ?
    C2 C4 C7 . . 110.09(19) ?
    C6 C4 C7 . . 109.56(19) ?
    C4 C5 H5A . . 109.5 ?
    C4 C5 H5B . . 109.5 ?
    H5A C5 H5B . . 109.5 ?
    C4 C5 H5C . . 109.5 ?
    H5A C5 H5C . . 109.5 ?
    H5B C5 H5C . . 109.5 ?
    C4 C6 H6A . . 109.5 ?
    C4 C6 H6B . . 109.5 ?
    H6A C6 H6B . . 109.5 ?
    C4 C6 H6C . . 109.5 ?
    H6A C6 H6C . . 109.5 ?
    H6B C6 H6C . . 109.5 ?
    C4 C7 H7A . . 109.5 ?
    C4 C7 H7B . . 109.5 ?
    H7A C7 H7B . . 109.5 ?
    C4 C7 H7C . . 109.5 ?
    H7A C7 H7C . . 109.5 ?
    H7B C7 H7C . . 109.5 ?
    C3 C8 C9 . . 113.97(16) ?
    C3 C8 H8A . . 108.8 ?
    C9 C8 H8A . . 108.8 ?
    C3 C8 H8B . . 108.8 ?
    C9 C8 H8B . . 108.8 ?
    H8A C8 H8B . . 107.7 ?
    C14 C9 C10 . . 116.45(19) ?
    C14 C9 C8 . . 122.59(17) ?
    C10 C9 C8 . . 120.96(18) ?
    C11 C10 C9 . . 122.3(2) ?
    C11 C10 Cl1 . . 118.45(17) ?
    C9 C10 Cl1 . . 119.27(16) ?
    C12 C11 C10 . . 119.4(2) ?
    C12 C11 H11 . . 120.3 ?
    C10 C11 H11 . . 120.3 ?
    C11 C12 C13 . . 120.3(2) ?
    C11 C12 H12 . . 119.9 ?
    C13 C12 H12 . . 119.9 ?
    C12 C13 C14 . . 119.8(2) ?
    C12 C13 H13 . . 120.1 ?
    C14 C13 H13 . . 120.1 ?
    C13 C14 C9 . . 121.9(2) ?
    C13 C14 H14 . . 119.1 ?
    C9 C14 H14 . . 119.1 ?
    O1 C15 N2 . . 124.78(18) ?
    O1 C15 C16 . . 129.95(18) ?
    N2 C15 C16 . . 105.26(15) ?
    C17 C16 C21 . . 121.50(18) ?
    C17 C16 C15 . . 129.50(18) ?
    C21 C16 C15 . . 108.97(16) ?
    C16 C17 C18 . . 117.32(18) ?
    C16 C17 H17 . . 121.3 ?
    C18 C17 H17 . . 121.3 ?
    C19 C18 C17 . . 121.24(18) ?
    C19 C18 H18 . . 119.4 ?
    C17 C18 H18 . . 119.4 ?
    C18 C19 C20 . . 121.71(19) ?
    C18 C19 H19 . . 119.1 ?
    C20 C19 H19 . . 119.1 ?
    C21 C20 C19 . . 116.44(18) ?
    C21 C20 H20 . . 121.8 ?
    C19 C20 H20 . . 121.8 ?
    C20 C21 C16 . . 121.75(17) ?
    C20 C21 C22 . . 129.59(17) ?
    C16 C21 C22 . . 108.59(16) ?
    O2 C22 N2 . . 124.31(18) ?
    O2 C22 C21 . . 129.93(18) ?
    N2 C22 C21 . . 105.75(15) ?
    C1 N1 C2 . . 110.85(16) ?
    C1 N2 C22 . . 125.37(16) ?
    C1 N2 C15 . . 123.47(15) ?
    C22 N2 C15 . . 111.15(15) ?
loop_
    _geom_torsion_atom_site_label_1
    _geom_torsion_atom_site_label_2
    _geom_torsion_atom_site_label_3
    _geom_torsion_atom_site_label_4
    _geom_torsion_site_symmetry_1
    _geom_torsion_site_symmetry_2
    _geom_torsion_site_symmetry_3
    _geom_torsion_site_symmetry_4
    _geom_torsion
    _geom_torsion_publ_flag
    C3 S1 C1 N1 . . . . -0.76(16) ?
    C3 S1 C1 N2 . . . . 177.63(16) ?
    N1 C2 C3 C8 . . . . -179.96(18) ?
    C4 C2 C3 C8 . . . . -0.9(4) ?
    N1 C2 C3 S1 . . . . 1.1(2) ?
    C4 C2 C3 S1 . . . . -179.79(17) ?
    C1 S1 C3 C2 . . . . -0.25(15) ?
    C1 S1 C3 C8 . . . . -179.33(15) ?
    C3 C2 C4 C5 . . . . 173.1(2) ?
    N1 C2 C4 C5 . . . . -7.9(3) ?
    C3 C2 C4 C6 . . . . 54.6(3) ?
    N1 C2 C4 C6 . . . . -126.4(2) ?
    C3 C2 C4 C7 . . . . -66.4(3) ?
    N1 C2 C4 C7 . . . . 112.6(2) ?
    C2 C3 C8 C9 . . . . -104.1(2) ?
    S1 C3 C8 C9 . . . . 74.74(19) ?
    C3 C8 C9 C14 . . . . 12.5(3) ?
    C3 C8 C9 C10 . . . . -166.43(18) ?
    C14 C9 C10 C11 . . . . -1.7(3) ?
    C8 C9 C10 C11 . . . . 177.34(19) ?
    C14 C9 C10 Cl1 . . . . 178.77(15) ?
    C8 C9 C10 Cl1 . . . . -2.2(3) ?
    C9 C10 C11 C12 . . . . 1.0(3) ?
    Cl1 C10 C11 C12 . . . . -179.38(19) ?
    C10 C11 C12 C13 . . . . 0.5(4) ?
    C11 C12 C13 C14 . . . . -1.2(4) ?
    C12 C13 C14 C9 . . . . 0.6(4) ?
    C10 C9 C14 C13 . . . . 0.8(3) ?
    C8 C9 C14 C13 . . . . -178.1(2) ?
    O1 C15 C16 C17 . . . . -7.7(4) ?
    N2 C15 C16 C17 . . . . 173.5(2) ?
    O1 C15 C16 C21 . . . . 174.3(2) ?
    N2 C15 C16 C21 . . . . -4.5(2) ?
    C21 C16 C17 C18 . . . . 0.6(3) ?
    C15 C16 C17 C18 . . . . -177.14(19) ?
    C16 C17 C18 C19 . . . . -1.7(3) ?
    C17 C18 C19 C20 . . . . 1.1(3) ?
    C18 C19 C20 C21 . . . . 0.5(3) ?
    C19 C20 C21 C16 . . . . -1.6(3) ?
    C19 C20 C21 C22 . . . . 175.01(18) ?
    C17 C16 C21 C20 . . . . 1.1(3) ?
    C15 C16 C21 C20 . . . . 179.23(17) ?
    C17 C16 C21 C22 . . . . -176.19(18) ?
    C15 C16 C21 C22 . . . . 2.0(2) ?
    C20 C21 C22 O2 . . . . 3.8(4) ?
    C16 C21 C22 O2 . . . . -179.2(2) ?
    C20 C21 C22 N2 . . . . -175.65(19) ?
    C16 C21 C22 N2 . . . . 1.3(2) ?
    N2 C1 N1 C2 . . . . -176.86(17) ?
    S1 C1 N1 C2 . . . . 1.5(2) ?
    C3 C2 N1 C1 . . . . -1.7(2) ?
    C4 C2 N1 C1 . . . . 179.14(18) ?
    N1 C1 N2 C22 . . . . -134.9(2) ?
    S1 C1 N2 C22 . . . . 46.8(2) ?
    N1 C1 N2 C15 . . . . 46.1(3) ?
    S1 C1 N2 C15 . . . . -132.20(17) ?
    O2 C22 N2 C1 . . . . -2.9(3) ?
    C21 C22 N2 C1 . . . . 176.62(16) ?
    O2 C22 N2 C15 . . . . 176.22(19) ?
    C21 C22 N2 C15 . . . . -4.3(2) ?
    O1 C15 N2 C1 . . . . 5.6(3) ?
    C16 C15 N2 C1 . . . . -175.46(16) ?
    O1 C15 N2 C22 . . . . -173.47(19) ?
    C16 C15 N2 C22 . . . . 5.4(2) ?
data_global
_journal_date_recd_electronic     2010-10-18
_journal_date_accepted     2010-10-20
_journal_name_full     'Acta Crystallographica, Section E'
_journal_year     2010
_journal_volume     66
_journal_issue     11
_journal_page_first     o2940
_journal_page_last     o2940
_journal_paper_category     QO
_journal_coeditor_code     NG5049
_publ_contact_author_name     'Ai-Xi Hu'
_publ_contact_author_address
;
School of Chemistry and Chemical Engineering,
South China University of Technology, Guangzhou, 510640,
People's Republic of China
;
_publ_contact_author_email     'axhu0731@yahoo.com.cn'
_publ_contact_author_fax     '+86-731-8823734'
_publ_contact_author_phone     '+86-731-8823734'
_publ_section_title
;\
2-[4-<i>tert</i>-Butyl-5-(2-chlorobenzyl)-1,3-thiazol-2-yl]isoindoline-1,3-\
dione
;
loop_
    _publ_author_name
    _publ_author_footnote
    _publ_author_address
    'Yao, Zhi-Gang' .
;
School of Chemistry and Chemical Engineering,
South China University of Technology, Guangzhou 510640,
People's Republic of China
;
    'Peng, Jun-Mei' .
;
College of Chemistry and Chemical Engineering, Hunan University
Changsha 410082, People's Republic of China
;
    'Huo, Su-Fang' .
;
College of Chemistry and Chemical Engineering, Hunan University
Changsha 410082, People's Republic of China
;
    'Hu, Ai-Xi' .
;
School of Chemistry and Chemical Engineering,
South China University of Technology, Guangzhou 510640,
People's Republic of China
;
