# Supplementary material for: 2-[4-tert-Butyl-5-(2-chloro­benz­yl)-1,3-thia­zol-2-yl]isoindoline-1,3-dione
Source: Acta Crystallogr Sect E Struct Rep Online. 2010 Oct 23;66(Pt 11):o2940. doi: 10.1107/S1600536810042601 (PMC3009081; doi:10.1107/S1600536810042601)
Supplement: Supplementary file 2 [file e-66-o2940-Isup2.hkl]

# 
# h,k,l, Fc-squared, Fo-squared, sigma(Fo-squared) and status flag 
# 
data_I
_shelx_title ' 11172m in P-1' 
_shelx_refln_list_code          4 
_shelx_F_calc_maximum      124.22 
_exptl_crystal_F_000       428.00 
_reflns_d_resolution_high  0.8107 
 
loop_ 
 _symmetry_equiv_pos_as_xyz 
 'x, y, z' 
 '-x, -y, -z' 
 
_cell_length_a     7.8357 
_cell_length_b     8.1587 
_cell_length_c    16.1487 
_cell_angle_alpha 100.404 
_cell_angle_beta   95.897 
_cell_angle_gamma  96.490 
 
_shelx_F_squared_multiplier     1.000 
 
loop_ 
 _refln_index_h 
 _refln_index_k 
 _refln_index_l 
 _refln_F_squared_calc 
 _refln_F_squared_meas 
 _refln_F_squared_sigma 
 _refln_observed_status 
   1   0   0      189.18      180.04      3.28 o 
   2   0   0      680.73      721.35     10.08 o 
   3   0   0       17.00       13.62      0.66 o 
   4   0   0     1299.42     1375.12     23.22 o 
   5   0   0        0.24       -0.16      0.64 o 
   6   0   0       61.40       64.75      2.62 o 
   7   0   0      485.68      505.71     10.56 o 
   8   0   0       14.89       14.45      2.16 o 
   9   0   0        3.30        2.76      1.97 o 
  -9   1   0      116.05      118.16      6.64 o 
  -8   1   0        0.52        1.67      1.68 o 
  -7   1   0       12.02        0.06      1.90 o 
  -6   1   0        0.38        0.29      0.91 o 
  -5   1   0      213.74      197.46     10.90 o 
  -4   1   0      573.63      608.50      9.00 o 
  -3   1   0       64.64       56.13      1.87 o 
  -2   1   0      803.31      854.57     11.90 o 
  -1   1   0    10190.85     9730.91    132.30 o 
   0   1   0     3349.06     3206.54     75.59 o 
   1   1   0     3355.21     3342.04     54.89 o 
   2   1   0       31.67       25.59      1.01 o 
   3   1   0      316.97      342.10      6.59 o 
   4   1   0      453.94      434.80      8.14 o 
   5   1   0        0.23       -0.60      0.93 o 
   6   1   0      169.39      168.10      6.27 o 
   7   1   0       32.50       27.19      2.07 o 
   8   1   0      115.91      123.20      4.39 o 
   9   1   0       47.73       44.86      3.13 o 
  -9   2   0      142.33      148.81      7.45 o 
  -8   2   0       10.61       11.08      3.18 o 
  -7   2   0       67.08       63.58      2.74 o 
  -6   2   0      206.97      201.98      4.01 o 
  -5   2   0     1526.71     1498.81     21.08 o 
  -4   2   0        5.17        5.80      1.24 o 
  -3   2   0       33.53       25.55      0.92 o 
  -2   2   0     1147.22     1314.36     18.05 o 
  -1   2   0    12621.82    11674.41    236.54 o 
   0   2   0     6147.12     6151.33    101.17 o 
   1   2   0     1725.20     1780.35     30.15 o 
   2   2   0       20.95       20.42      0.68 o 
   3   2   0     2326.17     2441.87     40.87 o 
   4   2   0        1.15        0.52      0.80 o 
   5   2   0      436.96      449.77      9.91 o 
   6   2   0       34.75       35.71      2.14 o 
   7   2   0      261.40      251.53      6.45 o 
   8   2   0        1.35       -2.08      2.27 o 
   9   2   0       32.20       32.83      3.28 o 
  -9   3   0       30.39       34.77      5.03 o 
  -8   3   0       87.14       82.01      5.26 o 
  -7   3   0      662.34      674.45     15.02 o 
  -6   3   0       25.46       29.88      2.16 o 
  -5   3   0      513.37      554.68      8.62 o 
  -4   3   0       78.16       84.18      1.98 o 
  -3   3   0       10.86       12.89      1.25 o 
  -2   3   0     1217.17     1327.09     18.34 o 
  -1   3   0      340.26      336.79      5.08 o 
   0   3   0       16.72       21.11      0.97 o 
   1   3   0     3568.52     3625.66     50.03 o 
   2   3   0        2.12        2.99      0.67 o 
   3   3   0     1483.62     1566.08     42.23 o 
   4   3   0     1021.70     1017.67     18.23 o 
   5   3   0      279.29      278.53      6.43 o 
   6   3   0      622.98      627.51     14.41 o 
   7   3   0       22.55       22.77      5.05 o 
   8   3   0       14.95       16.34      2.37 o 
  -9   4   0       10.46       11.49      3.86 o 
  -8   4   0      273.01      284.05     10.94 o 
  -7   4   0      110.81      110.89      4.06 o 
  -6   4   0      314.05      282.66      6.87 o 
  -5   4   0       77.80       83.05      3.02 o 
  -4   4   0      272.07      244.49      5.73 o 
  -3   4   0      740.14      841.08     12.13 o 
  -2   4   0      874.15      869.15     12.41 o 
  -1   4   0       60.89       52.79      1.38 o 
   0   4   0     2364.69     2516.73     41.87 o 
   1   4   0      652.46      747.96     12.56 o 
   2   4   0       44.14       47.10      2.53 o 
   3   4   0       28.45       29.65      1.60 o 
   4   4   0       11.73        9.66      1.39 o 
   5   4   0       78.51       76.00      2.91 o 
   6   4   0      117.19      111.72      3.98 o 
   7   4   0       54.44       46.95      2.81 o 
   8   4   0       44.07       44.45      3.57 o 
  -8   5   0       70.92       65.71      3.51 o 
  -7   5   0       18.11       13.60      2.73 o 
  -6   5   0      260.24      268.15      6.85 o 
  -5   5   0        0.09       -1.25      1.20 o 
  -4   5   0      387.53      402.84      8.67 o 
  -3   5   0        3.03        1.56      1.14 o 
  -2   5   0       19.32       15.81      0.97 o 
  -1   5   0       45.03       47.43      4.18 o 
   0   5   0      171.12      154.67      3.66 o 
   1   5   0       32.11       30.14      1.32 o 
   2   5   0       24.89       22.57      1.22 o 
   3   5   0     1135.87     1131.01     41.28 o 
   4   5   0       25.32       26.39      1.88 o 
   5   5   0      435.02      404.77      8.95 o 
   6   5   0       19.37       17.48      2.37 o 
   7   5   0       65.97       67.97      3.39 o 
  -8   6   0       11.06       15.59      2.74 o 
  -7   6   0       35.34       34.58      2.97 o 
  -6   6   0       83.13       82.38      4.72 o 
  -5   6   0       28.07       24.72      2.41 o 
  -4   6   0       94.67       97.15      3.66 o 
  -3   6   0        2.67        1.57      1.42 o 
  -2   6   0        2.33        1.50      1.11 o 
  -1   6   0      106.68      106.11      3.37 o 
   0   6   0      131.79      108.41      8.08 o 
   1   6   0       47.36       49.22      2.75 o 
   2   6   0      107.11       95.48      3.17 o 
   3   6   0       12.47       12.47      2.21 o 
   4   6   0        0.34        0.48      1.43 o 
   5   6   0       99.61      102.41      3.83 o 
   6   6   0       31.05       30.34      2.65 o 
  -7   7   0       38.90       44.84      3.50 o 
  -6   7   0       24.10       22.94      2.82 o 
  -5   7   0       96.79       99.22      4.00 o 
  -4   7   0       14.57       15.05      2.10 o 
  -3   7   0        1.01       -0.38      1.32 o 
  -2   7   0       71.82       75.38      3.10 o 
  -1   7   0      545.74      568.58     11.51 o 
   0   7   0       61.39       33.99      3.09 o 
   1   7   0        4.74        2.19      1.11 o 
   2   7   0       77.53       82.87      4.20 o 
   3   7   0       31.04       28.32      2.10 o 
   4   7   0      184.08      181.69      5.33 o 
   5   7   0        0.29        1.84      1.89 o 
  -6   8   0        0.02       -0.94      2.25 o 
  -5   8   0       16.61       14.59      2.60 o 
  -4   8   0       62.90       57.21      4.60 o 
  -3   8   0        2.66        1.43      1.74 o 
  -2   8   0        2.18        1.15      1.60 o 
  -1   8   0        5.89        3.69      2.10 o 
   1   8   0       57.95       59.78      4.04 o 
   2   8   0       19.23       22.85      3.47 o 
   3   8   0      101.92       85.00      3.65 o 
   4   8   0       14.87       25.12      2.88 o 
  -5   9   0        0.61       -2.95      2.42 o 
  -4   9   0       41.75       37.50      3.22 o 
  -3   9   0       34.09       40.15      3.10 o 
  -2   9   0        8.03        2.77      2.00 o 
  -1   9   0       14.67       14.37      2.46 o 
   0   9   0        0.93        0.22      2.43 o 
   1   9   0      122.29      113.14      5.65 o 
   2   9   0       52.09       54.67      4.39 o 
  -3  -9   1       19.22       18.13      3.69 o 
  -2  -9   1        0.34       -0.99      2.56 o 
  -1  -9   1       62.73       52.98      3.85 o 
   0  -9   1       12.77        3.56      2.50 o 
   1  -9   1       89.35       81.82      3.89 o 
   2  -9   1       36.34       36.78      2.89 o 
   3  -9   1       30.15       38.26      3.03 o 
   4  -9   1       35.01       38.69      3.21 o 
   5  -9   1      135.77      132.31      5.29 o 
  -4  -8   1        0.46       -1.33      1.94 o 
  -3  -8   1       92.50       98.80      3.88 o 
  -2  -8   1      106.39      109.38      5.46 o 
  -1  -8   1        0.73        0.01      1.98 o 
   0  -8   1      395.49      339.43     29.98 o 
   1  -8   1       63.00       69.88      3.17 o 
   2  -8   1        6.18        8.69      1.87 o 
   3  -8   1       12.62       10.86      2.07 o 
   4  -8   1      290.38      277.81      7.41 o 
   5  -8   1       57.15       53.20      3.43 o 
   6  -8   1        8.84        6.56      2.44 o 
  -5  -7   1        0.09       -0.53      1.82 o 
  -4  -7   1        0.01        2.01      1.68 o 
  -3  -7   1        0.59       -1.03      1.42 o 
  -2  -7   1       36.50       34.05      2.14 o 
  -1  -7   1      257.82      264.27      5.04 o 
   0  -7   1        5.91        7.30      1.51 o 
   1  -7   1        1.36        2.98      1.35 o 
   2  -7   1        4.87        1.46      1.44 o 
   3  -7   1        6.86        3.51      1.59 o 
   4  -7   1      423.18      409.23      9.34 o 
   5  -7   1        5.80        4.62      1.86 o 
   6  -7   1      159.38      157.92      5.41 o 
   7  -7   1        6.85       11.01      2.60 o 
  -6  -6   1       15.74       12.78      2.22 o 
  -5  -6   1       98.00      108.05      3.91 o 
  -4  -6   1       14.81       15.00      3.80 o 
  -3  -6   1     1123.61     1090.77     19.94 o 
  -2  -6   1       48.16       41.32      2.11 o 
  -1  -6   1      435.92      453.06     15.38 o 
   0  -6   1        0.16        0.24      0.83 o 
   1  -6   1       18.30       14.09      1.11 o 
   2  -6   1      161.99      179.67      4.73 o 
   3  -6   1     1249.06     1265.88     22.88 o 
   4  -6   1     1460.42     1535.10     27.52 o 
   5  -6   1       35.58       34.31      2.34 o 
   6  -6   1      139.15      137.70      4.79 o 
   7  -6   1       18.53       20.02      3.25 o 
   8  -6   1       16.96       14.28      3.57 o 
  -7  -5   1      117.28      121.76      4.56 o 
  -6  -5   1       14.13       12.07      2.73 o 
  -5  -5   1      123.02      119.08      3.87 o 
  -4  -5   1      276.24      264.90      6.27 o 
  -3  -5   1      133.84      129.11      3.71 o 
  -2  -5   1       82.62       69.79      1.95 o 
  -1  -5   1      582.75      594.10      9.01 o 
   0  -5   1        0.00        0.21      0.64 o 
   1  -5   1      115.56       91.98      2.14 o 
   2  -5   1     1457.14     1564.69     21.85 o 
   3  -5   1     1604.04     1718.11     29.89 o 
   4  -5   1       46.55       44.31      2.35 o 
   5  -5   1       35.75       35.42      4.65 o 
   6  -5   1        2.97        2.04      1.52 o 
   7  -5   1        7.74       13.22      2.18 o 
   8  -5   1       61.76       57.33      3.35 o 
  -8  -4   1      139.02      169.48      5.52 o 
  -7  -4   1       28.08       25.31      2.66 o 
  -6  -4   1       74.12       74.37      3.09 o 
  -5  -4   1        4.87        3.54      1.66 o 
  -4  -4   1      316.61      321.41      7.02 o 
  -3  -4   1        2.53        3.28      1.31 o 
  -2  -4   1      704.93      674.82      9.90 o 
  -1  -4   1      401.13      385.71      7.40 o 
   0  -4   1        8.59        6.61      0.84 o 
   1  -4   1      796.62      889.86     12.65 o 
   2  -4   1     1635.65     1761.03     24.25 o 
   3  -4   1      249.88      272.20      4.51 o 
   4  -4   1       65.31       78.26      1.92 o 
   5  -4   1       26.15       28.01      1.93 o 
   6  -4   1       32.58       26.19      2.03 o 
   7  -4   1      151.87      156.23      4.87 o 
   8  -4   1        0.01        2.98      3.04 o 
   9  -4   1       25.63       23.75      4.53 o 
  -8  -3   1       21.52       20.50      3.20 o 
  -7  -3   1       18.24       10.12      1.79 o 
  -6  -3   1      228.84      224.74      5.79 o 
  -5  -3   1      449.64      466.83      9.54 o 
  -4  -3   1      159.02      140.64      3.76 o 
  -3  -3   1      650.77      698.44     10.11 o 
  -2  -3   1     1748.12     1697.83     23.27 o 
  -1  -3   1       20.58       16.78      0.76 o 
   0  -3   1     2071.42     2175.22     29.47 o 
   1  -3   1      269.90      323.79      4.93 o 
   2  -3   1     1283.53     1361.70     18.78 o 
   3  -3   1     1305.84     1494.98     25.67 o 
   4  -3   1      504.41      508.00      7.79 o 
   5  -3   1      194.68      217.40      4.06 o 
   6  -3   1        3.95        3.74      1.33 o 
   7  -3   1      100.50       85.43      3.33 o 
   8  -3   1        0.40       -1.45      2.25 o 
   9  -3   1       81.44       82.60      5.78 o 
  -9  -2   1      154.27      173.21     11.25 o 
  -8  -2   1       12.35       12.36      2.25 o 
  -7  -2   1      228.81      238.40      6.20 o 
  -6  -2   1      203.05      220.27      5.55 o 
  -5  -2   1     1475.67     1474.98     25.80 o 
  -4  -2   1       40.36       37.66      3.12 o 
  -3  -2   1     2224.78     2336.54     31.87 o 
  -2  -2   1     1170.40     1244.92     17.12 o 
  -1  -2   1      326.63      345.82      5.06 o 
   0  -2   1      743.90      732.32     12.40 o 
   1  -2   1     1926.70     2100.80     28.39 o 
   2  -2   1     1027.86      991.13     13.75 o 
   3  -2   1       60.37       66.38      1.55 o 
   4  -2   1     1898.98     2116.42     29.04 o 
   5  -2   1       16.83       18.74      1.16 o 
   6  -2   1       45.79       41.71      1.67 o 
   7  -2   1      108.16       99.99      3.52 o 
   9  -2   1       86.51       93.42      5.82 o 
  -9  -1   1       53.38       56.11      3.33 o 
  -8  -1   1       13.57       10.13      2.60 o 
  -7  -1   1      693.58      727.09     18.52 o 
  -6  -1   1       33.49       38.24      3.13 o 
  -5  -1   1     1006.73     1045.38     18.71 o 
  -4  -1   1       81.93       87.60      1.86 o 
  -3  -1   1       66.41       51.11      1.19 o 
  -2  -1   1      154.95      149.19      2.42 o 
  -1  -1   1     5301.54     4930.33    159.16 o 
   0  -1   1      214.85      254.14      3.63 o 
   1  -1   1     1015.50     1078.56     17.95 o 
   2  -1   1      217.03      240.13      4.52 o 
   3  -1   1     1776.25     1856.31     92.56 o 
   4  -1   1       29.03       23.55      1.52 o 
   5  -1   1      130.26      129.46      3.40 o 
   6  -1   1       59.65       60.13      2.50 o 
   7  -1   1      806.83      848.33     16.12 o 
   8  -1   1      130.82      136.88      4.51 o 
   9  -1   1       20.94       25.31      4.30 o 
  -9   0   1        2.96        3.80      2.15 o 
  -8   0   1       59.45       70.55      3.27 o 
  -7   0   1      144.96      138.25      4.30 o 
  -6   0   1      133.02      137.57      3.98 o 
  -5   0   1      128.43      111.47      2.86 o 
  -4   0   1      636.61      628.05      9.25 o 
  -3   0   1       83.00       81.85      1.81 o 
  -2   0   1      511.36      587.41     11.07 o 
  -1   0   1      428.90      428.16      7.37 o 
   1   0   1     1174.98     1206.61     16.50 o 
   2   0   1       12.10        6.48      0.65 o 
   3   0   1     2855.36     3011.98     40.63 o 
   4   0   1      729.81      723.56     14.10 o 
   5   0   1       84.55       97.30      2.22 o 
   6   0   1     1125.55     1120.19     20.23 o 
   7   0   1      183.02      195.24      5.34 o 
   8   0   1       76.05       73.73      3.35 o 
   9   0   1        1.18        1.99      2.11 o 
  -9   1   1        1.32        0.13      2.64 o 
  -8   1   1      193.44      197.04     21.65 o 
  -7   1   1       98.95      100.23      5.80 o 
  -6   1   1     1961.90     1904.78     26.65 o 
  -5   1   1      113.06      112.91      2.51 o 
  -4   1   1     2289.37     2501.51     34.08 o 
  -3   1   1       46.03       38.14      1.10 o 
  -2   1   1     5687.45     6001.58     80.32 o 
  -1   1   1        0.36       -0.58      0.39 o 
   0   1   1       31.64       33.63      1.45 o 
   1   1   1      303.47      295.62      4.32 o 
   2   1   1     1213.30     1228.83     20.76 o 
   3   1   1      320.48      384.65      7.32 o 
   4   1   1      983.03     1123.98     19.70 o 
   5   1   1       39.74       39.27      1.90 o 
   6   1   1      285.62      260.07      9.96 o 
   7   1   1        0.21        0.37      1.37 o 
   8   1   1       31.09       29.35      4.65 o 
   9   1   1       13.80       11.42      2.57 o 
  -8   2   1       55.92       56.60      4.40 o 
  -7   2   1       15.03        9.25      2.64 o 
  -6   2   1      417.60      418.50      6.97 o 
  -5   2   1       80.06       87.73      2.17 o 
  -4   2   1       65.55       54.63      1.52 o 
  -3   2   1      355.60      409.83      6.19 o 
  -2   2   1     1952.70     1984.12     27.22 o 
  -1   2   1      212.11      211.36      5.24 o 
   0   2   1     9316.16     9065.22    283.72 o 
   1   2   1     1091.02     1171.58     18.53 o 
   2   2   1      673.61      657.78      9.37 o 
   3   2   1     1764.05     1826.70     30.92 o 
   4   2   1      269.65      316.56      6.63 o 
   5   2   1      264.03      239.96      5.67 o 
   6   2   1       44.44       47.30      2.36 o 
   7   2   1      646.76      649.91     13.16 o 
   8   2   1        0.15       -1.48      1.82 o 
  -9   3   1      169.89      193.70      8.86 o 
  -8   3   1        3.11        0.29      2.61 o 
  -7   3   1      804.03      795.70     15.47 o 
  -6   3   1      165.65      153.38      4.38 o 
  -5   3   1      373.50      368.33      8.45 o 
  -4   3   1       67.19       69.25      1.77 o 
  -3   3   1     1060.43     1064.82     15.01 o 
  -2   3   1      423.78      457.78     10.89 o 
  -1   3   1      614.65      706.53     10.05 o 
   0   3   1     1551.48     1680.95     28.12 o 
   1   3   1       84.64       86.50      2.00 o 
   2   3   1      104.66      106.95      2.11 o 
   3   3   1       59.68       65.66      2.25 o 
   4   3   1       95.24       85.59      2.79 o 
   5   3   1      438.31      419.20      8.81 o 
   6   3   1      102.01       92.04      3.43 o 
   7   3   1      387.93      398.94      9.15 o 
   8   3   1       22.77       24.16      2.82 o 
  -9   4   1        1.16        2.66      3.33 o 
  -8   4   1        8.32        8.09      2.16 o 
  -7   4   1       97.20      105.47      3.91 o 
  -6   4   1        0.40       -1.68      1.24 o 
  -5   4   1       10.00        7.10      1.83 o 
  -4   4   1       13.77       13.36      2.01 o 
  -3   4   1      470.45      479.05      9.43 o 
  -2   4   1     2329.86     2558.06     43.10 o 
  -1   4   1      105.60      135.53      2.56 o 
   0   4   1       18.53       29.80      1.74 o 
   1   4   1      528.17      546.70      9.01 o 
   2   4   1     1554.04     1610.90     22.37 o 
   3   4   1        0.42       -0.13      0.93 o 
   4   4   1      104.13       87.55      2.96 o 
   5   4   1      306.28      299.74      6.99 o 
   6   4   1      259.33      282.33      7.03 o 
   7   4   1       18.50       12.17      2.27 o 
   8   4   1       79.30       88.39      4.09 o 
  -8   5   1      125.25      125.23      4.76 o 
  -7   5   1       81.96       77.82      3.54 o 
  -6   5   1      421.82      406.24     10.41 o 
  -5   5   1       64.18       59.87      2.78 o 
  -4   5   1      207.19      223.68      5.68 o 
  -3   5   1       11.19       11.83      3.54 o 
  -2   5   1      289.86      297.75      6.54 o 
  -1   5   1       28.45       29.27      1.18 o 
   0   5   1       78.53       71.72      2.23 o 
   1   5   1      181.72      188.62      3.60 o 
   2   5   1       49.25       51.58      1.69 o 
   3   5   1       22.62       22.56      1.71 o 
   4   5   1      472.01      454.89      9.54 o 
   5   5   1      229.28      230.18      5.99 o 
   6   5   1       21.97       28.17      2.39 o 
   7   5   1        8.47        5.14      2.67 o 
  -8   6   1       18.76       25.64     10.27 o 
  -7   6   1       48.10       50.19      3.19 o 
  -6   6   1       81.87       91.93      3.91 o 
  -5   6   1       46.25       43.65      2.62 o 
  -4   6   1       36.14       32.60      2.22 o 
  -3   6   1     1207.12     1245.62     22.63 o 
  -2   6   1       17.40       18.06      3.32 o 
  -1   6   1      379.19      382.02      8.12 o 
   0   6   1      142.56      144.08      3.74 o 
   1   6   1      702.68      696.98     10.66 o 
   2   6   1        5.29        5.77      1.34 o 
   3   6   1      698.32      675.10     13.23 o 
   4   6   1      149.45      151.25      4.59 o 
   5   6   1       12.01       16.49      2.30 o 
   6   6   1       23.58       33.84      3.08 o 
  -7   7   1       57.38       67.35      3.83 o 
  -6   7   1        3.44        0.86      2.29 o 
  -5   7   1       14.41       13.23      2.25 o 
  -4   7   1       51.10       54.48      2.96 o 
  -3   7   1        2.01        1.53      2.11 o 
  -2   7   1       47.71       48.73      2.58 o 
  -1   7   1      142.50      143.21      4.39 o 
   0   7   1       10.37       11.39      6.48 o 
   1   7   1       36.17       42.95      3.21 o 
   2   7   1       14.17       14.66      1.92 o 
   3   7   1      156.60      158.85      4.76 o 
   4   7   1        0.00       -1.08      1.72 o 
   5   7   1       74.53       85.18      3.75 o 
  -6   8   1      156.64      171.17      5.99 o 
  -5   8   1        2.65       -1.95      2.08 o 
  -4   8   1      265.06      262.95      9.98 o 
  -3   8   1       24.61       31.86      2.89 o 
  -2   8   1      135.36      154.88      4.94 o 
  -1   8   1        0.89       -0.83      1.61 o 
   0   8   1      112.51      115.71      5.46 o 
   1   8   1       21.68       18.14      2.90 o 
   2   8   1       70.37       71.19      4.53 o 
   3   8   1       56.34       55.90      4.26 o 
   4   8   1        2.48        1.58      2.21 o 
  -4   9   1       16.84       13.37      2.78 o 
  -3   9   1        0.45        2.27      2.20 o 
  -2   9   1       70.52       80.43      3.77 o 
  -1   9   1       63.07       64.93      3.42 o 
   0   9   1       24.14       26.19      3.82 o 
   1   9   1       16.44        9.16      2.77 o 
   2   9   1       20.75       15.67      3.49 o 
   1 -10   2       60.95       56.07      3.44 o 
  -3  -9   2      105.86      141.76      6.86 o 
  -2  -9   2       70.55       78.19      4.89 o 
  -1  -9   2       88.81       85.91      4.76 o 
   0  -9   2       33.78       33.36      2.69 o 
   1  -9   2      129.86      143.13      5.49 o 
   2  -9   2       11.35        7.01      2.07 o 
   3  -9   2       64.49       67.72      3.57 o 
   4  -9   2      179.06      185.10      6.05 o 
   5  -9   2       20.86       21.32      3.11 o 
  -4  -8   2       38.58       38.91      3.67 o 
  -3  -8   2       68.82       78.36      3.40 o 
  -2  -8   2      183.07      169.70      5.87 o 
  -1  -8   2       61.20       63.92      3.98 o 
   0  -8   2      166.38      150.03      4.51 o 
   1  -8   2      155.97      147.33      4.63 o 
   2  -8   2        0.79        0.94      1.63 o 
   3  -8   2      159.59      157.04      5.01 o 
   4  -8   2       84.89       86.75      3.87 o 
   5  -8   2        0.88        2.13      2.15 o 
   6  -8   2        7.79        6.89      2.49 o 
  -6  -7   2      171.42      180.42      5.81 o 
  -5  -7   2        5.43        2.43      1.95 o 
  -4  -7   2      208.40      204.62      5.73 o 
  -3  -7   2      139.18      129.06      4.17 o 
  -2  -7   2      254.11      259.99      6.24 o 
  -1  -7   2      175.01      167.47      3.67 o 
   0  -7   2       69.64       66.24      2.13 o 
   1  -7   2       15.70       12.40      1.70 o 
   2  -7   2      257.98      267.41      6.53 o 
   3  -7   2      108.30      111.34      3.90 o 
   4  -7   2       19.49       16.89      2.25 o 
   5  -7   2      190.79      181.69      6.17 o 
   6  -7   2      107.97      116.95      4.58 o 
   7  -7   2        4.10        5.74      2.42 o 
  -6  -6   2        3.37       -0.83      2.03 o 
  -5  -6   2       65.23       65.91      3.04 o 
  -4  -6   2        5.61        3.60      1.59 o 
  -3  -6   2      173.24      177.38      4.76 o 
  -2  -6   2      154.50      156.38      3.36 o 
  -1  -6   2      132.59      131.08      2.97 o 
   0  -6   2       29.47       22.94      1.29 o 
   1  -6   2       53.95       58.73      1.78 o 
   2  -6   2      681.47      724.32     13.77 o 
   3  -6   2      666.33      696.74     13.53 o 
   4  -6   2        3.66        3.69      1.51 o 
   5  -6   2        0.93       -0.02      1.61 o 
   6  -6   2      292.37      293.88      8.27 o 
   7  -6   2       48.70       49.30      3.09 o 
   8  -6   2       38.08       42.38      3.28 o 
  -7  -5   2      482.61      474.26     10.74 o 
  -6  -5   2        6.47        4.19      1.63 o 
  -5  -5   2      319.74      316.24      7.37 o 
  -4  -5   2      149.69      143.63      5.69 o 
  -3  -5   2     1703.17     1671.47     28.98 o 
  -2  -5   2       33.57       33.44      1.37 o 
  -1  -5   2       46.05       37.83      1.41 o 
   0  -5   2      171.41      186.86      3.48 o 
   1  -5   2      286.74      278.66      4.71 o 
   2  -5   2      316.01      320.42      5.30 o 
   3  -5   2       70.05       76.47      2.75 o 
   4  -5   2        3.27        1.60      1.21 o 
   5  -5   2       92.01       82.21      3.23 o 
   6  -5   2        1.31        0.21      1.54 o 
   7  -5   2       45.93       39.54      2.89 o 
   8  -5   2       98.48       97.76      4.16 o 
  -8  -4   2       82.41       81.92      3.81 o 
  -7  -4   2      140.61      138.69      4.64 o 
  -6  -4   2       37.79       29.54      2.46 o 
  -5  -4   2      324.80      318.13      7.22 o 
  -4  -4   2      128.09      133.25      3.77 o 
  -3  -4   2       81.37       73.51      2.18 o 
  -2  -4   2        2.32        0.98      0.59 o 
  -1  -4   2      357.06      341.10      5.41 o 
   0  -4   2       99.61      103.60      2.47 o 
   1  -4   2      486.74      483.34      7.25 o 
   2  -4   2     1092.35     1251.23     17.48 o 
   3  -4   2       26.17       36.38      1.25 o 
   4  -4   2      438.41      478.70      7.50 o 
   5  -4   2      192.57      192.71      5.04 o 
   6  -4   2      565.36      559.28     13.49 o 
   7  -4   2        9.66        8.45      1.92 o 
   8  -4   2      154.33      157.87      7.57 o 
   9  -4   2       58.92       60.84      5.26 o 
  -8  -3   2      153.42      170.70      5.41 o 
  -7  -3   2       20.95       12.48      3.59 o 
  -6  -3   2      130.76      120.66      3.87 o 
  -5  -3   2      211.91      188.66      6.54 o 
  -4  -3   2       53.29       42.91      2.31 o 
  -3  -3   2      337.66      341.53      5.35 o 
  -2  -3   2      366.59      393.28      5.96 o 
  -1  -3   2      128.99      142.63      2.55 o 
   0  -3   2      976.41     1012.10     21.65 o 
   1  -3   2        3.21        0.79      0.51 o 
   2  -3   2     1278.05     1431.89     28.80 o 
   3  -3   2      169.95      196.04      4.43 o 
   4  -3   2      463.82      498.84      7.72 o 
   5  -3   2       17.88       11.61      1.12 o 
   6  -3   2      716.44      702.13     10.86 o 
   7  -3   2       99.24       96.07      3.56 o 
   8  -3   2      280.17      272.46     10.40 o 
  -9  -2   2       12.87        8.89      2.44 o 
  -8  -2   2      169.79      177.90      8.00 o 
  -7  -2   2        0.09        0.28      2.00 o 
  -6  -2   2      573.01      508.31     10.34 o 
  -5  -2   2       29.03       28.62      1.74 o 
  -4  -2   2       83.88       46.07      1.26 o 
  -3  -2   2        3.85       10.72      1.07 o 
  -2  -2   2     2194.28     2197.20     29.77 o 
  -1  -2   2     1520.83     1584.68     26.33 o 
   0  -2   2        4.39        3.29      0.38 o 
   1  -2   2     4408.29     4443.19     59.44 o 
   2  -2   2      143.18      160.09     10.11 o 
   3  -2   2     1602.01     1759.11     24.13 o 
   4  -2   2      204.59      260.12      4.42 o 
   5  -2   2       42.44       42.41      1.56 o 
   6  -2   2       20.42       18.61      1.34 o 
   7  -2   2      192.53      198.46      5.27 o 
   8  -2   2      121.02      130.20      6.54 o 
   9  -2   2       32.35       44.49      4.49 o 
  -9  -1   2      362.96      416.63      9.89 o 
  -8  -1   2       41.99       44.62      2.69 o 
  -7  -1   2      298.93      313.98      7.39 o 
  -6  -1   2       73.87       71.58      2.81 o 
  -5  -1   2      109.34      123.18      2.96 o 
  -4  -1   2     1944.86     2078.41     28.45 o 
  -3  -1   2      290.01      281.23      4.40 o 
  -2  -1   2       48.63       45.35      1.04 o 
  -1  -1   2      401.87      398.95      5.68 o 
   0  -1   2      282.69      277.52      4.00 o 
   1  -1   2      816.92      849.16     14.35 o 
   2  -1   2       20.55       24.32      0.94 o 
   3  -1   2      101.71      135.95      5.51 o 
   4  -1   2       14.05       22.56      1.09 o 
   5  -1   2     1114.83     1159.09     16.52 o 
   6  -1   2      537.58      551.19     10.92 o 
   7  -1   2     1473.19     1512.22     31.34 o 
   8  -1   2        9.75        9.01      1.94 o 
   9  -1   2      149.48      171.59      5.55 o 
  -9   0   2      242.79      258.01      7.08 o 
  -8   0   2        2.42        2.16      1.72 o 
  -7   0   2      212.82      192.43      5.21 o 
  -6   0   2     1572.32     1606.68     34.58 o 
  -5   0   2        2.89        1.71      0.81 o 
  -4   0   2        5.79       10.32      1.31 o 
  -3   0   2      246.69      275.15      5.32 o 
  -2   0   2      476.72      458.72      8.10 o 
  -1   0   2      736.71      765.07     12.95 o 
   0   0   2     1497.16     1418.89     39.19 o 
   1   0   2     4518.52     4503.30     60.45 o 
   2   0   2     1106.65     1137.90     15.62 o 
   3   0   2      230.36      253.47      4.03 o 
   4   0   2     2033.60     2201.76     30.09 o 
   5   0   2      221.64      220.59      3.96 o 
   6   0   2      434.75      436.88      9.10 o 
   7   0   2      373.22      391.14      8.73 o 
   8   0   2        0.33        2.04      1.74 o 
   9   0   2      186.06      196.09      6.05 o 
  -9   1   2       16.35       19.62      3.63 o 
  -8   1   2       65.03       63.53      4.46 o 
  -7   1   2      167.81      171.70      4.79 o 
  -6   1   2        6.68        6.26      1.06 o 
  -5   1   2      138.25      132.48      2.81 o 
  -4   1   2      104.82      102.08      2.19 o 
  -3   1   2     1898.46     2092.35     28.48 o 
  -2   1   2      286.01      297.92      4.47 o 
  -1   1   2      137.08      154.96      2.41 o 
   0   1   2     1897.12     1989.90     32.89 o 
   1   1   2      707.51      721.75     10.02 o 
   2   1   2     4530.20     4532.59     61.12 o 
   3   1   2      398.45      462.03      8.63 o 
   4   1   2      330.60      282.73      5.97 o 
   5   1   2      361.12      380.17      7.92 o 
   6   1   2      800.31      789.85     14.98 o 
   7   1   2      144.48      129.05      4.14 o 
   8   1   2      113.39      133.73      4.55 o 
   9   1   2       24.88       21.69      5.04 o 
  -9   2   2       16.78       17.66      3.81 o 
  -8   2   2       70.15       55.48      4.39 o 
  -7   2   2      394.93      376.31      8.32 o 
  -6   2   2      781.26      753.12     11.42 o 
  -5   2   2       41.06       31.72      1.29 o 
  -4   2   2      349.83      384.93      6.08 o 
  -3   2   2      188.36      194.94      3.29 o 
  -2   2   2     2205.83     2483.24     41.39 o 
  -1   2   2       87.27       80.01      1.48 o 
   0   2   2    15429.45    14202.06    327.86 o 
   1   2   2     1928.79     2153.26     29.12 o 
   2   2   2     1099.71     1230.53     17.01 o 
   3   2   2      115.54      114.10      3.01 o 
   4   2   2      115.51      115.63      3.24 o 
   5   2   2       44.93       37.62      1.98 o 
   6   2   2       29.29       29.96      1.97 o 
   7   2   2       75.58       90.05      3.55 o 
   8   2   2      122.35      139.79      4.83 o 
  -9   3   2       10.93        8.15      3.46 o 
  -8   3   2       51.76       51.28      4.26 o 
  -7   3   2        3.31        1.93      2.03 o 
  -6   3   2       19.11       15.56      2.93 o 
  -5   3   2      168.66      166.19      4.46 o 
  -4   3   2      116.13      140.97      3.27 o 
  -3   3   2     2126.83     2303.80     38.94 o 
  -2   3   2      328.15      334.27      6.63 o 
  -1   3   2      369.08      333.85      5.09 o 
   0   3   2      756.64      844.93     14.57 o 
   1   3   2      738.15      787.05     11.21 o 
   2   3   2      238.72      263.25      4.28 o 
   3   3   2      295.23      263.12      5.69 o 
   4   3   2        1.01        0.70      0.96 o 
   5   3   2      363.71      367.10      7.96 o 
   6   3   2       53.18       32.19      2.03 o 
   7   3   2      218.77      226.18      6.22 o 
   8   3   2       92.06       93.97      4.04 o 
  -9   4   2        4.14        6.52      3.65 o 
  -8   4   2       18.69       24.63      7.32 o 
  -7   4   2        3.81        2.59      1.92 o 
  -6   4   2      648.13      603.48     12.32 o 
  -5   4   2       76.48       74.57      2.98 o 
  -4   4   2      213.25      203.88      5.10 o 
  -3   4   2       19.04        9.92      1.68 o 
  -2   4   2      253.60      234.68      5.24 o 
  -1   4   2      509.79      550.51      8.98 o 
   0   4   2      363.08      359.48      6.89 o 
   1   4   2     2975.80     3184.93     67.68 o 
   2   4   2      126.20      121.25      2.55 o 
   3   4   2     1204.39     1232.60     21.76 o 
   4   4   2        9.71       12.16      1.56 o 
   5   4   2      112.47      127.35      4.05 o 
   6   4   2        4.36        2.21      1.48 o 
   7   4   2       63.32       62.33      3.24 o 
  -8   5   2       63.31       61.51      3.48 o 
  -7   5   2      229.32      221.25      6.34 o 
  -6   5   2        0.14        0.47      1.56 o 
  -5   5   2        0.44        0.98      1.32 o 
  -4   5   2      115.99      118.28      3.78 o 
  -3   5   2      382.06      388.30      8.27 o 
  -2   5   2      243.99      258.16     11.17 o 
  -1   5   2        9.29        6.26      1.79 o 
   0   5   2      597.07      599.74     11.05 o 
   1   5   2      279.96      272.67      4.77 o 
   2   5   2      125.26      118.41      3.43 o 
   3   5   2        6.93        5.31      1.35 o 
   4   5   2      420.00      420.84      9.05 o 
   5   5   2        0.08        1.27      1.49 o 
   6   5   2        0.26       -0.85      1.55 o 
   7   5   2       15.72       14.60      2.65 o 
  -8   6   2       17.67       18.04      2.89 o 
  -7   6   2       82.80       88.83      4.05 o 
  -6   6   2        0.73        1.64      1.75 o 
  -5   6   2       27.62       28.58      2.38 o 
  -4   6   2        5.11        3.63      1.40 o 
  -3   6   2      317.64      323.93      7.52 o 
  -2   6   2      297.66      291.06      6.78 o 
  -1   6   2       38.53       35.68      2.05 o 
   0   6   2      723.47      736.74     13.54 o 
   1   6   2       14.60       13.99      2.05 o 
   2   6   2        0.53        0.26      1.17 o 
   3   6   2       30.84       29.11      2.11 o 
   4   6   2      155.09      162.50      6.52 o 
   5   6   2       25.05       33.90      5.65 o 
   6   6   2       73.08       77.01      3.59 o 
  -7   7   2       18.27       30.31      3.33 o 
  -6   7   2       74.02       73.36      4.10 o 
  -5   7   2       49.37       57.15      3.24 o 
  -4   7   2       88.82       87.92      3.69 o 
  -3   7   2      213.34      210.42      7.20 o 
  -2   7   2        0.28       -1.94      1.29 o 
  -1   7   2      224.60      223.29      5.85 o 
   0   7   2        5.13        1.48      1.92 o 
   1   7   2       14.54       18.98      2.86 o 
   2   7   2       11.65       12.60      1.96 o 
   3   7   2       18.89       15.87      2.23 o 
   4   7   2       17.13       14.45      4.69 o 
   5   7   2        0.44        1.32      2.00 o 
  -6   8   2       19.51       21.05      3.00 o 
  -5   8   2        0.80       -0.73      2.11 o 
  -4   8   2        8.43        8.12      2.27 o 
  -3   8   2        0.13       -1.18      1.78 o 
  -2   8   2       18.18       15.43      2.30 o 
  -1   8   2       22.05       23.81      2.52 o 
   0   8   2       24.46       13.65      3.82 o 
   1   8   2       50.91       59.92      4.12 o 
   2   8   2        0.85        0.29      2.12 o 
   3   8   2       22.73       30.47      3.88 o 
   4   8   2       18.09       27.15      6.30 o 
  -4   9   2        4.87        6.57      2.47 o 
  -3   9   2        0.25       -2.78      2.06 o 
  -2   9   2        3.78        5.45      2.17 o 
  -1   9   2       25.68       26.06      2.98 o 
   0   9   2        3.58        5.65      2.79 o 
   1   9   2       11.20        7.65      2.76 o 
   2   9   2       17.92       17.01      3.67 o 
   1 -10   3        1.03        0.02      3.09 o 
   2 -10   3        7.19        2.81      2.39 o 
  -3  -9   3        1.26        6.04      3.05 o 
  -2  -9   3       25.00       24.37      3.63 o 
  -1  -9   3        0.16       -1.58      2.12 o 
   0  -9   3      117.37      116.46      4.21 o 
   1  -9   3        0.18       -1.00      1.85 o 
   2  -9   3       18.34       17.25      2.83 o 
   3  -9   3        0.03       -0.78      2.02 o 
   4  -9   3       65.94       69.34      3.82 o 
   5  -9   3      127.40      117.02      4.91 o 
  -4  -8   3        2.84        2.08      1.92 o 
  -3  -8   3       71.70       80.34      3.43 o 
  -2  -8   3        6.99        6.11      1.92 o 
  -1  -8   3        0.03       -1.38      1.80 o 
   0  -8   3       21.47       25.04      2.09 o 
   1  -8   3        1.04       -0.84      1.54 o 
   2  -8   3       24.62       28.87      2.36 o 
   3  -8   3       12.99        8.64      3.20 o 
   4  -8   3       58.51       51.32      3.10 o 
   5  -8   3      170.17      170.80      5.67 o 
   6  -8   3       49.94       51.18      3.47 o 
  -6  -7   3      108.47      113.23      4.46 o 
  -5  -7   3      185.50      198.36      5.83 o 
  -4  -7   3       17.87       24.14      5.90 o 
  -3  -7   3      193.91      185.38      5.80 o 
  -2  -7   3        3.92        4.14      2.28 o 
  -1  -7   3      376.01      371.96      6.51 o 
   0  -7   3       19.22       23.23      1.75 o 
   1  -7   3       20.83       19.39      1.96 o 
   2  -7   3       17.43       13.82      1.87 o 
   3  -7   3        2.58        0.95      1.56 o 
   4  -7   3      140.10      144.93      4.68 o 
   5  -7   3        1.78        1.11      1.78 o 
   6  -7   3        1.00        0.50      2.03 o 
   7  -7   3        0.96       -0.40      2.21 o 
  -7  -6   3       53.62       48.13      3.14 o 
  -6  -6   3       83.10       82.97      3.57 o 
  -5  -6   3       23.22       19.63      2.21 o 
  -4  -6   3      108.73      107.28      3.65 o 
  -3  -6   3      106.38      101.54      3.35 o 
  -2  -6   3      236.70      237.39      7.26 o 
  -1  -6   3        0.67        1.09      0.83 o 
   0  -6   3       73.07       69.09      1.96 o 
   1  -6   3      131.93      122.60      2.76 o 
   2  -6   3       51.85       50.54      2.27 o 
   3  -6   3      321.42      336.15      7.54 o 
   4  -6   3      544.18      543.45     11.18 o 
   5  -6   3        0.13       -0.18      1.52 o 
   6  -6   3      113.13      128.58      4.57 o 
   7  -6   3       95.30       93.85      4.10 o 
   8  -6   3      142.80      152.50      5.49 o 
  -7  -5   3      168.86      186.52      7.23 o 
  -6  -5   3       19.69       17.27      2.15 o 
  -5  -5   3        0.07       -0.27      1.33 o 
  -4  -5   3       72.09       73.99      2.77 o 
  -3  -5   3      624.42      602.10     11.54 o 
  -2  -5   3      248.84      227.74      4.14 o 
  -1  -5   3      689.85      697.04     10.37 o 
   0  -5   3      574.99      586.69     13.24 o 
   1  -5   3      217.12      181.94     13.00 o 
   2  -5   3        0.05        0.06      0.61 o 
   3  -5   3      597.64      624.73     11.38 o 
   4  -5   3        1.56       -0.05      1.12 o 
   5  -5   3        5.17        3.61      1.47 o 
   6  -5   3      605.93      609.07     12.55 o 
   7  -5   3       12.35       20.93      3.30 o 
   8  -5   3       13.79       16.09      4.05 o 
  -8  -4   3       10.35        3.99      2.09 o 
  -7  -4   3      163.35      163.94      5.09 o 
  -6  -4   3        8.85        8.39      1.64 o 
  -5  -4   3        8.41        7.38      1.43 o 
  -4  -4   3       52.99       51.66      2.21 o 
  -3  -4   3      171.12      183.95      3.43 o 
  -2  -4   3      109.27      101.33      2.21 o 
  -1  -4   3        5.46        9.14      2.03 o 
   0  -4   3      747.24      763.16     13.45 o 
   1  -4   3      605.06      583.73     34.81 o 
   2  -4   3      993.88     1088.35     29.21 o 
   3  -4   3      226.12      192.73      3.52 o 
   4  -4   3      163.65      174.59      3.42 o 
   5  -4   3      434.86      431.87     17.19 o 
   6  -4   3      129.43      125.53      4.08 o 
   7  -4   3       12.25       17.14      4.49 o 
   8  -4   3        6.88        3.78      3.11 o 
   9  -4   3      130.69      166.66      8.29 o 
  -8  -3   3        1.14       -0.52      1.85 o 
  -7  -3   3        4.59        2.00      1.64 o 
  -6  -3   3      157.84      152.10      5.13 o 
  -5  -3   3       19.85       20.34      2.32 o 
  -4  -3   3      192.62      180.63      4.41 o 
  -3  -3   3      263.12      281.92      4.61 o 
  -2  -3   3       68.62       60.83      1.90 o 
  -1  -3   3       81.38       78.73      1.67 o 
   0  -3   3     3862.86     4040.43     57.80 o 
   1  -3   3      930.77     1024.33     14.62 o 
   2  -3   3     2745.32     2600.49    163.51 o 
   3  -3   3      147.48      170.44      3.18 o 
   4  -3   3      141.45      123.71      2.64 o 
   5  -3   3      349.87      356.88      7.09 o 
   6  -3   3       22.39       26.10      1.55 o 
   7  -3   3       11.55       12.04      2.96 o 
   8  -3   3        5.85        2.61      2.95 o 
   9  -3   3       81.41       95.14      6.11 o 
  -9  -2   3        2.17        2.95      2.23 o 
  -8  -2   3        4.02        2.20      1.81 o 
  -7  -2   3       18.36       15.93      2.00 o 
  -6  -2   3       53.77       54.96      2.47 o 
  -5  -2   3        8.15        6.89      1.37 o 
  -4  -2   3      120.85      123.90      2.47 o 
  -3  -2   3      884.35     1011.79     14.21 o 
  -2  -2   3     1514.26     1649.05     27.53 o 
  -1  -2   3      738.11      796.67     12.47 o 
   0  -2   3     3206.85     3445.60     46.29 o 
   1  -2   3      343.68      351.95      5.19 o 
   2  -2   3      454.07      414.49      9.16 o 
   3  -2   3        1.68        4.22      0.73 o 
   4  -2   3     1433.39     1425.57     26.25 o 
   5  -2   3        3.00        3.96      1.34 o 
   6  -2   3      227.24      227.85      5.47 o 
   7  -2   3      183.67       -1.83      1.89 o 
   9  -2   3       13.55       19.61      3.98 o 
  -9  -1   3        1.45        1.55      2.20 o 
  -8  -1   3       30.61       27.48      2.67 o 
  -7  -1   3      133.16      130.52      4.15 o 
  -6  -1   3      297.91      302.63      6.84 o 
  -5  -1   3      870.37      869.14     12.66 o 
  -4  -1   3        6.36        3.97      0.62 o 
  -3  -1   3     5549.64     5853.40     78.29 o 
  -2  -1   3      163.46      159.19      3.65 o 
  -1  -1   3      716.15      745.28     10.34 o 
   0  -1   3      136.81      134.78      3.49 o 
   1  -1   3      569.05      665.41      9.28 o 
   2  -1   3        4.34        4.82      0.58 o 
   3  -1   3       68.97       61.42      1.67 o 
   4  -1   3      643.05      636.90      9.41 o 
   5  -1   3      282.81      284.28      4.90 o 
   6  -1   3       26.32       20.91      2.91 o 
   7  -1   3        0.01       -1.37      1.41 o 
   8  -1   3       83.21       83.21      3.53 o 
   9  -1   3       31.55       31.10      4.87 o 
  -9   0   3        2.90        4.10      3.11 o 
  -8   0   3        0.11       -0.62      1.67 o 
  -7   0   3       15.04       10.42      3.20 o 
  -6   0   3        1.92        0.04      1.14 o 
  -5   0   3     1226.24     1240.33     37.17 o 
  -4   0   3       12.77       10.49      1.05 o 
  -3   0   3     1459.73     1589.90     26.81 o 
  -2   0   3        4.23        3.74      0.55 o 
  -1   0   3     1676.86     1778.93     29.61 o 
   0   0   3     2543.29     2538.28     34.24 o 
   1   0   3     8286.34     8126.21    118.41 o 
   2   0   3      831.40      910.92     12.65 o 
   3   0   3      810.74      794.95     15.05 o 
   4   0   3       22.86       27.87      1.40 o 
   5   0   3      808.87      797.23     14.70 o 
   6   0   3      100.61       95.52      3.28 o 
   7   0   3       19.54       15.64      2.80 o 
   8   0   3        7.49        3.21      1.83 o 
   9   0   3       53.46       49.24      3.21 o 
  -9   1   3       15.94       21.19      4.20 o 
  -8   1   3      224.08      201.67      8.28 o 
  -7   1   3       29.58       33.29      3.22 o 
  -6   1   3      356.38      358.87      6.14 o 
  -5   1   3       26.70       23.58      1.21 o 
  -4   1   3     2018.78     2180.25     29.86 o 
  -3   1   3        0.33        0.56      0.47 o 
  -2   1   3      699.11      704.79      9.92 o 
  -1   1   3      214.65      228.29      3.45 o 
   0   1   3     5490.06     5430.27     89.22 o 
   1   1   3      420.91      412.29      5.94 o 
   2   1   3      446.96      462.01      6.71 o 
   3   1   3     1410.10     1482.77     20.45 o 
   4   1   3        2.12        1.86      0.50 o 
   5   1   3       35.34       25.60      1.69 o 
   6   1   3       13.09        7.81      1.70 o 
   7   1   3       40.91       40.62      2.47 o 
   8   1   3        2.23        2.72      1.85 o 
   9   1   3       99.76      106.10      4.49 o 
  -9   2   3        0.04       -2.50      3.05 o 
  -8   2   3       15.03       18.76      3.53 o 
  -7   2   3        3.48        0.74      1.49 o 
  -6   2   3        7.16        7.16      1.43 o 
  -5   2   3       26.53       22.09      1.22 o 
  -4   2   3     1904.00     1934.49     26.65 o 
  -3   2   3      703.60      846.25     12.02 o 
  -2   2   3      460.31      422.53      6.27 o 
  -1   2   3     1102.54     1233.71     16.99 o 
   0   2   3     8348.00     8167.73    134.36 o 
   1   2   3     1418.37     1540.11     24.36 o 
   2   2   3      491.00      447.32      9.74 o 
   3   2   3       70.23       69.42      2.50 o 
   4   2   3        6.72        1.94      1.14 o 
   5   2   3       36.81       33.71      1.94 o 
   6   2   3       19.05       16.83      1.97 o 
   7   2   3       72.95       65.64      4.65 o 
   8   2   3        0.37        0.13      1.84 o 
  -9   3   3       51.12       56.95      5.03 o 
  -8   3   3       55.92       50.27      4.21 o 
  -7   3   3       30.88       29.80      2.98 o 
  -6   3   3      302.28      314.81      7.28 o 
  -5   3   3       62.54       56.22      3.15 o 
  -4   3   3      321.87      316.70      6.84 o 
  -3   3   3       47.11       38.72      1.79 o 
  -2   3   3      546.42      571.95     15.61 o 
  -1   3   3       53.71       50.64      1.23 o 
   0   3   3        0.10        0.31      0.46 o 
   1   3   3        5.03        9.28      0.77 o 
   2   3   3       61.37       48.62      1.38 o 
   3   3   3       15.85       14.29      1.63 o 
   4   3   3       54.25       48.54      2.12 o 
   5   3   3       12.79        7.02      1.79 o 
   6   3   3        0.52       -0.41      1.42 o 
   7   3   3       46.72       48.56      2.83 o 
   8   3   3        0.46        1.64      2.03 o 
  -9   4   3       60.47       57.41      5.26 o 
  -8   4   3       17.93       18.78      2.53 o 
  -7   4   3       63.51       72.34      3.23 o 
  -6   4   3      140.95      145.93      4.55 o 
  -5   4   3      419.45      430.58      9.23 o 
  -4   4   3        0.87        1.37      1.07 o 
  -3   4   3      207.93      210.49      5.04 o 
  -2   4   3        1.51        0.71      0.83 o 
  -1   4   3      509.99      507.03      7.63 o 
   0   4   3     1963.09     2219.80     48.23 o 
   1   4   3     2508.03     2672.90     36.44 o 
   2   4   3       90.39       91.31      2.15 o 
   3   4   3       26.22       26.79      1.74 o 
   4   4   3        3.57        2.37      1.20 o 
   5   4   3       30.67       28.84      2.06 o 
   6   4   3       23.68       21.44      2.37 o 
   7   4   3      152.53      155.64      7.36 o 
  -8   5   3       82.63       80.36      3.88 o 
  -7   5   3      321.84      337.52      8.47 o 
  -6   5   3       12.53       13.07      2.03 o 
  -5   5   3      353.64      360.89      8.30 o 
  -4   5   3      136.53      132.95      6.64 o 
  -3   5   3      316.62      300.81      6.85 o 
  -2   5   3      167.59      172.43      4.50 o 
  -1   5   3      177.92      163.83      3.17 o 
   0   5   3        0.19       -0.29      0.73 o 
   1   5   3      269.17      263.63      4.71 o 
   2   5   3       32.76       38.24      2.07 o 
   3   5   3      374.81      390.42      8.35 o 
   4   5   3      205.89      213.09      5.58 o 
   5   5   3        4.47        1.77      1.56 o 
   6   5   3       49.83       52.77      6.37 o 
   7   5   3       39.39       44.01      2.97 o 
  -8   6   3       92.54       93.06      4.40 o 
  -7   6   3        6.79        5.47      2.14 o 
  -6   6   3       29.05       31.62      2.69 o 
  -5   6   3        0.07        0.93      1.59 o 
  -4   6   3       20.58       18.39      2.52 o 
  -3   6   3      102.68       96.62      4.26 o 
  -2   6   3       69.74       68.60      2.87 o 
  -1   6   3       13.23       18.83      3.64 o 
   0   6   3      121.03      112.59      4.91 o 
   1   6   3        3.93        4.03      1.07 o 
   2   6   3       80.18       86.89      3.14 o 
   3   6   3      151.60      147.41      4.46 o 
   4   6   3        0.78       -0.84      1.58 o 
   5   6   3        2.60        4.36      2.64 o 
   6   6   3      172.39      199.34      6.13 o 
  -7   7   3       65.95       52.41      3.55 o 
  -6   7   3      350.19      369.93      9.38 o 
  -5   7   3       12.49        9.60      2.24 o 
  -4   7   3       89.14       97.17      3.94 o 
  -3   7   3        1.87        1.97      1.58 o 
  -2   7   3       39.17       36.70      2.38 o 
  -1   7   3        1.88        1.74      1.48 o 
   0   7   3       84.53       62.78     10.73 o 
   1   7   3       24.87       29.13      2.74 o 
   2   7   3        4.18        2.59      2.27 o 
   3   7   3       66.69       69.69      3.17 o 
   4   7   3       98.86       93.55      3.91 o 
   5   7   3      132.17      138.52      5.06 o 
  -6   8   3       20.11       19.01      6.64 o 
  -5   8   3       14.88       18.90      2.81 o 
  -4   8   3        7.03        4.47      2.16 o 
  -3   8   3       13.27        6.81      3.04 o 
  -2   8   3       20.75       18.87      2.43 o 
  -1   8   3        0.01        1.16      1.70 o 
   0   8   3        7.09        5.91      2.31 o 
   1   8   3      139.77      129.43      6.10 o 
   2   8   3        4.87        3.83      2.53 o 
   3   8   3        1.36        3.50      2.89 o 
  -4   9   3        0.06       -1.57      2.33 o 
  -3   9   3        3.27        1.97      2.29 o 
  -2   9   3       69.94       76.82      3.87 o 
  -1   9   3        0.02       -2.44      2.05 o 
   0   9   3       25.17       31.66      4.10 o 
   1   9   3        2.59        3.96      2.63 o 
   1 -10   4       11.68        2.13      4.04 o 
   2 -10   4        0.39       -3.28      3.51 o 
  -3  -9   4      107.47      115.74      6.06 o 
  -2  -9   4       49.14       54.11      4.18 o 
  -1  -9   4       56.93       66.13      4.26 o 
   0  -9   4       19.15       11.91      2.23 o 
   1  -9   4        3.74        1.70      1.92 o 
   2  -9   4       39.79       41.98      4.10 o 
   3  -9   4        0.42       -1.74      2.73 o 
   4  -9   4       31.75       32.81      3.37 o 
   5  -9   4      131.32      132.28      5.23 o 
  -4  -8   4       52.57       50.22      3.07 o 
  -3  -8   4       19.25       23.83      2.98 o 
  -2  -8   4       13.44       14.54      5.88 o 
  -1  -8   4       72.99       76.90      2.57 o 
   0  -8   4        0.43        0.01      1.49 o 
   1  -8   4      459.82      442.87      9.68 o 
   2  -8   4        6.54        3.51      1.66 o 
   3  -8   4       93.68      101.32      3.95 o 
   4  -8   4       89.73       94.77      4.26 o 
   5  -8   4       69.39       82.95      3.92 o 
   6  -8   4       25.09       25.86      3.13 o 
  -6  -7   4       15.97       16.49      2.62 o 
  -5  -7   4       51.90       50.93      2.97 o 
  -4  -7   4      261.53      268.43      6.80 o 
  -3  -7   4        2.20        1.86      1.46 o 
  -2  -7   4        3.33        2.50      1.46 o 
  -1  -7   4       58.25       52.27      1.95 o 
   0  -7   4      473.79      427.45      7.17 o 
   1  -7   4      219.70      211.82      5.40 o 
   2  -7   4       15.44       17.00      1.89 o 
   3  -7   4      242.97      261.09      6.55 o 
   4  -7   4       37.87       35.54      2.36 o 
   5  -7   4       29.35       28.13      2.80 o 
   6  -7   4        0.06       -0.17      2.02 o 
   7  -7   4       66.44       69.67      3.81 o 
  -7  -6   4      182.69      196.28      6.00 o 
  -6  -6   4       61.47       65.67      4.82 o 
  -5  -6   4        0.04       -2.18      1.86 o 
  -4  -6   4       22.70       23.51      2.06 o 
  -3  -6   4      401.02      392.85      8.35 o 
  -2  -6   4      328.38      325.86      5.71 o 
  -1  -6   4      166.10      138.77      8.64 o 
   0  -6   4      605.88      600.24     17.76 o 
   1  -6   4       21.69       19.89      2.82 o 
   2  -6   4       50.94       55.96      2.20 o 
   3  -6   4      104.49       88.19      4.24 o 
   4  -6   4       26.96       26.51      2.40 o 
   5  -6   4        2.83        1.17      1.57 o 
   6  -6   4       90.50       95.26      3.87 o 
   7  -6   4       51.53       48.55      4.63 o 
   8  -6   4       10.72       15.14      2.82 o 
  -7  -5   4       22.00       19.24      3.13 o 
  -6  -5   4      237.20      253.74      6.72 o 
  -5  -5   4       82.36       84.10      4.96 o 
  -4  -5   4        1.06       -0.35      1.21 o 
  -3  -5   4      285.76      281.27      4.95 o 
  -2  -5   4      944.66      871.47     25.46 o 
  -1  -5   4      748.36      786.54     18.34 o 
   0  -5   4      274.66      265.89      7.26 o 
   1  -5   4        3.40        2.98      0.88 o 
   2  -5   4      386.52      356.36      8.15 o 
   3  -5   4        0.63        1.11      0.88 o 
   4  -5   4      445.19      434.53     12.74 o 
   5  -5   4        0.02       -1.22      1.51 o 
   6  -5   4      595.86      559.08     16.51 o 
   7  -5   4        2.58        0.56      1.78 o 
   8  -5   4       38.75       40.62      4.39 o 
  -8  -4   4       53.64       58.85      3.31 o 
  -7  -4   4      480.17      507.62     11.02 o 
  -6  -4   4       16.43       10.07      2.21 o 
  -5  -4   4      348.25      340.38      7.50 o 
  -4  -4   4      273.11      271.40      6.12 o 
  -3  -4   4     1292.22     1348.05     18.97 o 
  -2  -4   4       34.98       33.30      1.53 o 
  -1  -4   4     1856.54     2002.63     27.48 o 
   0  -4   4       48.39       64.61      1.60 o 
   1  -4   4       87.00      127.54      2.70 o 
   2  -4   4       80.22       91.97      4.00 o 
   3  -4   4       30.17       39.55      1.64 o 
   4  -4   4      421.39      447.12      7.18 o 
   5  -4   4      115.69      118.76      3.70 o 
   6  -4   4       60.41       51.52      2.62 o 
   7  -4   4       62.67       51.61      2.89 o 
   8  -4   4       12.73        6.14      3.27 o 
  -8  -3   4        8.85        8.70      2.19 o 
  -7  -3   4      314.03      322.52      7.73 o 
  -6  -3   4       34.42       26.22      1.98 o 
  -5  -3   4      194.87      187.22      4.79 o 
  -4  -3   4        2.65        1.17      0.65 o 
  -3  -3   4     1292.42     1312.54     18.35 o 
  -2  -3   4      103.97       88.71      1.90 o 
  -1  -3   4      654.63      629.42      9.08 o 
   0  -3   4       12.80       13.09      0.68 o 
   1  -3   4      454.55      418.38      6.27 o 
   2  -3   4       11.35       16.26      0.85 o 
   3  -3   4      271.69      234.32      4.89 o 
   4  -3   4       77.70       85.52      2.13 o 
   5  -3   4      177.32      149.79      3.22 o 
   6  -3   4      363.36      348.62      6.15 o 
   7  -3   4       49.75       47.48      2.58 o 
   9  -3   4       46.34       53.56      4.82 o 
  -9  -2   4        0.16       -0.98      2.45 o 
  -8  -2   4      430.88      443.38      9.98 o 
  -7  -2   4        7.13        4.93      1.63 o 
  -6  -2   4       28.51       19.97      3.69 o 
  -5  -2   4       35.48       29.74      2.39 o 
  -4  -2   4      684.71      713.94     10.47 o 
  -3  -2   4      381.15      420.06     23.45 o 
  -2  -2   4     1672.40     1747.25     23.85 o 
  -1  -2   4      696.98      703.14      9.89 o 
   0  -2   4      192.71      195.05      3.07 o 
   1  -2   4       35.82       29.75      1.18 o 
   2  -2   4      413.16      483.37      9.69 o 
   3  -2   4      314.91      285.43     26.08 o 
   4  -2   4      287.00      326.69      8.11 o 
   5  -2   4      166.49      178.55      7.13 o 
   6  -2   4      390.28      385.66      6.59 o 
   7  -2   4      179.33      182.90      5.08 o 
   8  -2   4        8.87        6.36      2.81 o 
   9  -2   4        8.17        6.97      3.34 o 
  -9  -1   4       58.68       70.54      5.76 o 
  -8  -1   4      147.44      153.65      4.85 o 
  -7  -1   4       22.76       16.06      2.01 o 
  -6  -1   4      232.52      233.16      7.49 o 
  -5  -1   4      173.91      188.52      3.56 o 
  -4  -1   4      707.74      652.36      9.62 o 
  -3  -1   4       95.34      121.67      2.84 o 
  -2  -1   4     5139.63     5245.05     85.66 o 
  -1  -1   4       20.17       22.01      1.10 o 
   0  -1   4    11315.83    10917.35    227.95 o 
   1  -1   4      654.24      697.11      9.75 o 
   2  -1   4       16.52        1.24      0.75 o 
   3  -1   4       60.24       65.37      1.59 o 
   4  -1   4      231.75      224.22      3.93 o 
   5  -1   4        1.99        1.81      1.01 o 
   6  -1   4       25.30       25.73      1.83 o 
   7  -1   4      128.95      129.84      4.17 o 
   8  -1   4        7.46        5.20      1.90 o 
   9  -1   4       77.99       85.55      3.97 o 
  -9   0   4      219.83      227.67      9.48 o 
  -8   0   4       27.81       32.64      2.46 o 
  -7   0   4       38.68       31.48      2.19 o 
  -6   0   4        2.64        1.40      1.01 o 
  -5   0   4      550.96      576.12     10.86 o 
  -4   0   4       27.42       38.88      2.13 o 
  -3   0   4      114.93      107.18      2.67 o 
  -2   0   4     1128.02     1123.02     19.07 o 
  -1   0   4       71.02       62.76      1.53 o 
   0   0   4      967.75     1102.00     15.08 o 
   1   0   4     7426.56     7581.81    160.50 o 
   2   0   4      597.58      576.37      8.27 o 
   3   0   4      672.69      752.65     10.78 o 
   4   0   4      281.82      294.98      4.84 o 
   5   0   4      116.25      121.18      3.50 o 
   6   0   4       15.73       13.66      3.69 o 
   7   0   4      617.84      658.96     25.95 o 
   8   0   4        4.68        1.09      2.93 o 
   9   0   4      121.02      137.62      5.03 o 
  -9   1   4      259.74      300.61     11.42 o 
  -8   1   4      110.15      107.56      5.81 o 
  -7   1   4      159.57      160.97      8.20 o 
  -6   1   4      177.04      192.01      3.89 o 
  -5   1   4      266.10      239.74      4.34 o 
  -4   1   4        9.23        7.35      0.95 o 
  -3   1   4        4.80       13.51      0.84 o 
  -2   1   4       72.53       84.65      1.68 o 
  -1   1   4     1227.34     1192.21     16.36 o 
   0   1   4      838.33      896.18     12.41 o 
   1   1   4     1388.57     1429.00     19.51 o 
   2   1   4      336.72      379.62      5.70 o 
   3   1   4      785.71      828.43     11.80 o 
   4   1   4       19.83       16.25      2.76 o 
   5   1   4      144.56      151.90      4.12 o 
   6   1   4       15.25       13.92      2.98 o 
   7   1   4      299.82      303.59      7.39 o 
   8   1   4       26.81       27.11      6.51 o 
  -9   2   4        3.57        4.60      3.30 o 
  -8   2   4        6.03        7.57      2.82 o 
  -7   2   4      380.63      369.93     11.72 o 
  -6   2   4       14.63       11.81      1.65 o 
  -5   2   4       53.58       54.90      2.12 o 
  -4   2   4      266.78      293.16      4.88 o 
  -3   2   4       86.41       93.76      1.94 o 
  -2   2   4       74.51       78.35      1.60 o 
  -1   2   4      800.04      791.01     11.14 o 
   0   2   4      203.15      254.42      4.87 o 
   1   2   4        1.19        6.06      0.89 o 
   2   2   4      739.89      739.84     11.86 o 
   3   2   4      809.45      837.98     16.67 o 
   4   2   4     1476.20     1470.52     36.47 o 
   5   2   4        9.01       12.16      1.84 o 
   6   2   4      246.20      254.07      6.34 o 
   7   2   4      172.65      184.06      5.65 o 
   8   2   4       71.65       81.03      5.59 o 
  -9   3   4       87.77       92.91      6.20 o 
  -8   3   4      103.94      116.07      6.46 o 
  -7   3   4        1.85        1.93      1.52 o 
  -6   3   4      305.78      281.61      6.75 o 
  -5   3   4      156.74      157.91      4.37 o 
  -4   3   4      157.82      141.81      3.87 o 
  -3   3   4       68.75       66.72      2.33 o 
  -2   3   4      853.14      861.30     21.36 o 
  -1   3   4       10.70       12.00      1.04 o 
   0   3   4        2.62        0.40      0.49 o 
   1   3   4      229.03      216.77      3.73 o 
   2   3   4      210.32      215.25      3.75 o 
   3   3   4       93.53       98.15      2.94 o 
   4   3   4      121.17      121.73      3.60 o 
   5   3   4       92.82       89.35      3.23 o 
   6   3   4       95.84       93.48      3.51 o 
   7   3   4       73.67       74.32      3.43 o 
   8   3   4      360.96      407.90      9.86 o 
  -9   4   4       42.50       41.90      4.72 o 
  -8   4   4      164.18      156.34      5.28 o 
  -7   4   4       55.69       52.68      2.92 o 
  -6   4   4      166.40      177.02      5.15 o 
  -5   4   4       18.91       15.59      1.85 o 
  -4   4   4       56.07       46.66      3.38 o 
  -3   4   4       43.65       40.78      1.95 o 
  -2   4   4       43.50       36.10      1.76 o 
  -1   4   4        5.30        2.55      0.65 o 
   0   4   4     2705.77     2911.48     59.21 o 
   1   4   4        5.90        9.74      1.61 o 
   2   4   4        7.17        2.42      0.78 o 
   3   4   4      697.93      693.37     16.27 o 
   4   4   4       15.94       11.50      1.61 o 
   5   4   4       72.82       66.49      2.91 o 
   6   4   4       21.22       19.38      2.36 o 
   7   4   4      622.70      655.84     13.83 o 
  -8   5   4       12.71       13.05      4.00 o 
  -7   5   4       58.55       64.45      3.32 o 
  -6   5   4      110.04      115.63      4.24 o 
  -5   5   4       82.95       75.23      3.14 o 
  -4   5   4       95.85       91.69      3.39 o 
  -3   5   4      161.52      166.68      4.65 o 
  -2   5   4       10.07       12.54      4.23 o 
  -1   5   4       11.68        8.89      1.65 o 
   0   5   4        0.18        0.47      0.74 o 
   1   5   4        7.96        5.21      0.95 o 
   2   5   4       70.65       67.69      2.63 o 
   3   5   4        1.39        0.59      1.29 o 
   4   5   4      193.48      191.66      6.13 o 
   5   5   4      181.97      185.40      7.22 o 
   6   5   4        1.19        2.58      1.84 o 
  -8   6   4        7.45        9.75      2.63 o 
  -7   6   4       14.49       16.82      2.74 o 
  -6   6   4       68.06       68.74      3.36 o 
  -5   6   4       49.30       49.48      3.01 o 
  -4   6   4        4.59        4.97      1.66 o 
  -3   6   4      284.22      285.59      6.95 o 
  -2   6   4      178.25      187.53      5.13 o 
  -1   6   4        1.34        1.60      1.26 o 
   0   6   4       17.90       12.86      6.32 o 
   1   6   4      375.18      369.27      9.92 o 
   2   6   4       92.85       88.99      3.19 o 
   3   6   4        5.77        2.98      2.52 o 
   4   6   4       97.50       97.97      3.76 o 
   5   6   4      100.39      104.23      4.08 o 
   6   6   4      119.34      128.64      4.87 o 
  -7   7   4      110.98      130.08      5.27 o 
  -6   7   4      136.51      138.65      5.20 o 
  -5   7   4       24.15       25.26      6.31 o 
  -4   7   4        0.24        0.87      1.76 o 
  -3   7   4        1.02        0.51      1.54 o 
  -2   7   4       22.95       24.16      2.34 o 
  -1   7   4       42.47       38.65      2.46 o 
   0   7   4      326.22      278.24     12.02 o 
   1   7   4       66.94       57.25      3.70 o 
   2   7   4        2.72        1.42      2.19 o 
   3   7   4        8.56        6.59      2.99 o 
   4   7   4       19.17       26.58      2.85 o 
  -6   8   4       64.08       65.40      4.01 o 
  -5   8   4        3.64        4.30      2.35 o 
  -4   8   4        3.61        1.74      2.71 o 
  -3   8   4      116.69      125.61      4.70 o 
  -2   8   4        2.55        2.21      1.86 o 
  -1   8   4       37.46       39.83      2.88 o 
   0   8   4       16.39       15.34      2.85 o 
   1   8   4       12.67       17.08      3.12 o 
   2   8   4       10.31        6.81      3.04 o 
   3   8   4       55.71       65.30      4.82 o 
  -3   9   4        0.95        0.59      2.43 o 
  -2   9   4        9.12        5.93      2.26 o 
  -1   9   4       30.93       30.08      4.10 o 
   0   9   4        1.56        3.59      2.82 o 
   1 -10   5      132.99      140.53      7.57 o 
  -3  -9   5        8.48        7.49      3.56 o 
  -2  -9   5       10.66        7.80      2.99 o 
  -1  -9   5       22.93       24.15      3.57 o 
   0  -9   5       87.70       88.39      4.74 o 
   1  -9   5       17.19       17.09      3.73 o 
   2  -9   5      109.80      126.73      6.83 o 
   3  -9   5       63.92       65.62      5.08 o 
   4  -9   5       13.02       10.15      3.85 o 
   5  -9   5        4.03        7.38      3.91 o 
  -4  -8   5      164.11      163.42      5.19 o 
  -3  -8   5        1.90       -1.40      1.73 o 
  -2  -8   5        0.12        0.53      1.56 o 
  -1  -8   5       85.35       58.98      3.51 o 
   0  -8   5        0.21        0.64      1.70 o 
   1  -8   5        1.54        0.99      1.92 o 
   3  -8   5        6.98        3.15      2.22 o 
   4  -8   5       61.96       63.07      3.71 o 
   5  -8   5       51.80       50.28      3.28 o 
   6  -8   5       38.85       43.44      6.84 o 
  -6  -7   5      131.20      141.26      5.00 o 
  -5  -7   5      100.76      116.44      4.29 o 
  -4  -7   5       21.96       22.51      5.08 o 
  -3  -7   5       13.93       12.68      1.88 o 
  -2  -7   5       46.09       41.30      2.28 o 
  -1  -7   5      143.17      136.74      4.04 o 
   0  -7   5       50.82       54.09      2.15 o 
   1  -7   5      219.97      215.23      4.73 o 
   2  -7   5        1.77       -0.71      1.29 o 
   4  -7   5      236.04      250.40      9.66 o 
   5  -7   5       52.25       49.97      2.93 o 
   6  -7   5        0.01       -0.51      2.05 o 
   7  -7   5        0.90        0.65      2.44 o 
  -7  -6   5       49.16       58.57      3.33 o 
  -6  -6   5      169.87      171.48      5.29 o 
  -5  -6   5       60.69       55.73      2.77 o 
  -4  -6   5      109.96      116.85      5.21 o 
  -3  -6   5      130.88      132.44      3.95 o 
  -2  -6   5        0.30        0.28      0.86 o 
  -1  -6   5       34.31       32.97      1.45 o 
   0  -6   5       81.16       88.41      2.27 o 
   1  -6   5       41.76       33.68      1.45 o 
   2  -6   5      109.84      109.05      2.63 o 
   3  -6   5       21.65       17.77      1.88 o 
   5  -6   5       97.81      102.20      3.82 o 
   6  -6   5       87.48       85.60      3.72 o 
   7  -6   5       37.12       38.30      5.40 o 
  -7  -5   5        0.00       -2.11      3.68 o 
  -6  -5   5      272.53      272.92      6.88 o 
  -5  -5   5       15.94       12.04      1.75 o 
  -4  -5   5       42.64       40.40      2.11 o 
  -3  -5   5      238.49      249.86      5.65 o 
  -2  -5   5      575.37      574.66      8.86 o 
  -1  -5   5       60.92       64.74      1.84 o 
   0  -5   5      101.79      116.95      2.54 o 
   1  -5   5        2.94        2.61      0.75 o 
   2  -5   5      313.25      343.54      5.69 o 
   3  -5   5      164.25      165.78      3.36 o 
   4  -5   5       86.82       84.40      2.79 o 
   5  -5   5       33.25       29.22      2.09 o 
   6  -5   5        1.06        0.40      1.58 o 
   7  -5   5        5.42        2.83      1.93 o 
   8  -5   5       21.07       20.36      4.24 o 
  -8  -4   5      101.73      100.99      4.20 o 
  -7  -4   5      441.38      436.87      9.85 o 
  -6  -4   5       67.58       57.13      2.70 o 
  -5  -4   5       13.95       11.05      1.57 o 
  -4  -4   5      676.06      683.70     12.91 o 
  -3  -4   5      296.15      303.20      6.33 o 
  -2  -4   5        3.02        6.59      1.35 o 
  -1  -4   5      265.69      259.20      5.93 o 
   0  -4   5      362.14      370.03      5.80 o 
   1  -4   5        1.55        1.85      0.56 o 
   2  -4   5      398.73      431.08      8.15 o 
   3  -4   5      213.76      228.42      4.10 o 
   4  -4   5       72.16       72.14      2.43 o 
   5  -4   5        1.03        0.60      1.26 o 
   6  -4   5        9.70        5.19      1.59 o 
   7  -4   5       96.37       95.66      3.69 o 
   8  -4   5       27.83       25.14      4.05 o 
  -8  -3   5       23.62       22.46      2.73 o 
  -7  -3   5      789.16      813.06     15.93 o 
  -6  -3   5      564.74      541.59     11.04 o 
  -5  -3   5      376.81      406.80      8.49 o 
  -4  -3   5      134.00      131.17      2.75 o 
  -3  -3   5       14.17       11.27      1.82 o 
  -2  -3   5       50.57       59.28      1.61 o 
  -1  -3   5      468.44      521.40      7.69 o 
   0  -3   5     1439.65     1597.85     21.91 o 
   1  -3   5       22.63       26.69      0.94 o 
   2  -3   5      409.38      413.73      6.36 o 
   3  -3   5        0.29        0.21      0.59 o 
   4  -3   5       13.13        4.70      2.07 o 
   5  -3   5      102.43      105.44      3.18 o 
   6  -3   5      304.07      302.09      5.56 o 
   7  -3   5       22.00       14.31      2.65 o 
   8  -3   5        1.63       -0.96      2.70 o 
  -9  -2   5      213.14      217.34      6.45 o 
  -8  -2   5        6.33        3.26      1.77 o 
  -7  -2   5        7.00        6.45      1.75 o 
  -6  -2   5      124.68      117.76      4.76 o 
  -5  -2   5      921.01      923.30     13.48 o 
  -4  -2   5        2.83        2.86      0.98 o 
  -3  -2   5      159.84      222.37      3.79 o 
  -2  -2   5       35.08       36.29      1.06 o 
  -1  -2   5      646.10      615.18      8.77 o 
   0  -2   5       51.36       64.85      1.30 o 
   1  -2   5       84.81       87.21      1.72 o 
   2  -2   5      788.43      846.63     14.73 o 
   3  -2   5       39.11       43.97      1.37 o 
   4  -2   5     2201.61     2388.16     39.99 o 
   5  -2   5       42.94       40.04      1.59 o 
   6  -2   5      283.76      273.05      6.35 o 
   7  -2   5        0.08       -2.13      1.42 o 
   8  -2   5       11.66       13.87      3.39 o 
   9  -2   5       47.60       58.78      4.88 o 
  -9  -1   5        0.01        0.48      2.19 o 
  -8  -1   5       65.00       62.21      3.17 o 
  -7  -1   5      227.91      215.76      9.00 o 
  -6  -1   5      897.36      899.26     16.64 o 
  -5  -1   5      213.19      191.29      4.18 o 
  -4  -1   5       13.95       32.37      3.05 o 
  -3  -1   5       62.11       55.31      1.46 o 
  -2  -1   5      460.37      509.57      7.44 o 
  -1  -1   5       47.85       48.50      1.45 o 
   0  -1   5     2348.59     2483.33     41.00 o 
   1  -1   5     1961.27     2187.29     29.61 o 
   2  -1   5      482.77      497.70      8.94 o 
   3  -1   5       21.69       22.99      0.98 o 
   4  -1   5      376.51      344.27      5.61 o 
   5  -1   5        1.23       -0.46      0.75 o 
   6  -1   5       93.03       95.93      3.28 o 
   7  -1   5      116.05      110.62      3.86 o 
   8  -1   5        0.79        0.41      1.74 o 
   9  -1   5       53.61       64.61      3.64 o 
  -9   0   5        6.35        3.05      3.27 o 
  -7   0   5      262.30        2.16      1.84 o 
  -6   0   5     2342.55     2282.78     38.96 o 
  -5   0   5      562.16      575.70     10.91 o 
  -4   0   5       68.48       42.24      3.68 o 
  -3   0   5      133.21      100.62      5.67 o 
  -2   0   5      120.35      116.09      2.68 o 
  -1   0   5     1669.48     1630.20     70.84 o 
   0   0   5     2159.18     2298.10     31.02 o 
   1   0   5       12.00       22.52      2.06 o 
   2   0   5        2.06        1.04      0.42 o 
   3   0   5      135.86      140.40      2.66 o 
   4   0   5       32.11       25.71      1.09 o 
   5   0   5      127.16      144.24      3.93 o 
   6   0   5        1.87        2.34      1.45 o 
   7   0   5      111.29      119.84      4.02 o 
   8   0   5      138.74      146.94      4.87 o 
  -9   1   5       56.73       65.23      5.23 o 
  -8   1   5       77.23       73.02      4.89 o 
  -7   1   5      257.93      239.22      8.80 o 
  -6   1   5       41.43       44.11      1.78 o 
  -5   1   5     1082.93     1128.07     16.23 o 
  -4   1   5      364.04      365.06      5.86 o 
  -3   1   5     2017.78     2176.27     29.73 o 
  -2   1   5       81.78       89.57      1.82 o 
  -1   1   5      221.64      199.53      3.24 o 
   0   1   5      302.61      316.51      4.78 o 
   1   1   5      189.31      169.54      2.88 o 
   2   1   5       24.60       22.74      0.98 o 
   3   1   5     1256.92     1253.08     17.52 o 
   4   1   5      355.09      366.21      7.52 o 
   5   1   5      462.38      467.18      9.50 o 
   6   1   5      102.81      110.98      3.71 o 
   7   1   5      594.62      590.01     12.24 o 
   8   1   5        0.06        0.41      1.85 o 
  -9   2   5      121.20      131.05      7.07 o 
  -8   2   5       29.86       32.50      3.65 o 
  -7   2   5      212.59      187.17      5.20 o 
  -6   2   5      745.67      731.02     14.08 o 
  -5   2   5       17.66        9.92      2.02 o 
  -4   2   5       43.65       56.31      1.96 o 
  -3   2   5      480.89      532.43      7.94 o 
  -2   2   5      191.08      175.35      3.03 o 
  -1   2   5      723.71      769.68     10.93 o 
   0   2   5      165.46      154.33      3.23 o 
   1   2   5      683.74      734.53     10.54 o 
   2   2   5      478.84      468.66      7.06 o 
   3   2   5      146.87      129.23      2.56 o 
   4   2   5       22.69       19.94      1.52 o 
   5   2   5      143.30      142.30      7.54 o 
   6   2   5        1.74       -0.22      1.34 o 
   7   2   5      110.72      113.09      4.13 o 
   8   2   5        4.97        4.28      2.09 o 
  -9   3   5        7.91        5.61      3.44 o 
  -8   3   5       18.25       17.58      3.76 o 
  -7   3   5        3.86        4.36      1.57 o 
  -6   3   5       38.39       46.53      2.98 o 
  -5   3   5      441.62      438.44      9.24 o 
  -4   3   5      165.30      163.17      4.31 o 
  -3   3   5      363.65      364.01      7.52 o 
  -2   3   5     1500.69     1558.98     40.50 o 
  -1   3   5       13.49       12.64      1.31 o 
   0   3   5     1491.00     1480.27     25.10 o 
   1   3   5      559.18      599.10      8.91 o 
   2   3   5      457.14      424.48      6.63 o 
   3   3   5       67.87       64.24      3.24 o 
   4   3   5      112.14      103.40      3.34 o 
   5   3   5       17.01       23.22      3.09 o 
   6   3   5      353.53      349.36      8.19 o 
   7   3   5       45.43       41.26      2.73 o 
  -8   4   5      162.02      149.91      5.18 o 
  -7   4   5      177.05      179.70      5.53 o 
  -6   4   5      257.84      250.26      6.51 o 
  -5   4   5       30.13       24.97      2.02 o 
  -4   4   5       99.56       97.64      3.35 o 
  -3   4   5       47.99       40.76      2.01 o 
  -2   4   5      205.61      181.79      4.52 o 
  -1   4   5        0.06        0.13      0.60 o 
   0   4   5      956.40      947.31     16.65 o 
   1   4   5      459.03      491.28      7.65 o 
   2   4   5      319.58      319.33      5.40 o 
   3   4   5       33.92       35.42      1.92 o 
   4   4   5      311.63      302.22      6.99 o 
   5   4   5       36.94       29.53      2.06 o 
   6   4   5       89.35       90.86      3.66 o 
   7   4   5       27.76       23.70      2.85 o 
  -8   5   5       22.79       21.68      3.37 o 
  -7   5   5       82.75       79.62      3.76 o 
  -6   5   5       15.67       13.04      2.10 o 
  -5   5   5      111.19      102.43      3.78 o 
  -4   5   5       51.94       53.64      2.94 o 
  -3   5   5      595.10      607.50     12.10 o 
  -2   5   5        9.36       11.33      1.68 o 
  -1   5   5      290.59      275.66      6.26 o 
   0   5   5       73.13       80.36      2.55 o 
   1   5   5      368.25      359.83      6.11 o 
   2   5   5       51.28       45.15      2.15 o 
   3   5   5      712.29      711.52     13.81 o 
   4   5   5       41.65       37.73      2.61 o 
   5   5   5       74.19       69.40      3.17 o 
   6   5   5        1.51       -0.43      1.92 o 
  -7   6   5       40.78       44.17      3.16 o 
  -6   6   5       74.83       78.98      3.75 o 
  -5   6   5       18.90       19.70      2.56 o 
  -4   6   5        2.28        1.27      1.57 o 
  -3   6   5        8.81        6.05      1.63 o 
  -2   6   5       29.79       27.20      2.47 o 
  -1   6   5      308.13      298.16      6.98 o 
   0   6   5      767.97      614.85     80.00 o 
   1   6   5     1031.17      967.76     25.49 o 
   2   6   5        2.14        2.05      1.48 o 
   3   6   5      106.58       97.69      3.61 o 
   4   6   5       41.19       39.20      2.59 o 
   5   6   5      125.67      137.43      4.84 o 
  -7   7   5        2.15        1.39      2.47 o 
  -6   7   5       10.08       17.30      4.00 o 
  -5   7   5       29.14       34.93      2.85 o 
  -4   7   5       64.94       75.67      3.53 o 
  -3   7   5       76.01       66.24      4.98 o 
  -2   7   5      162.13      162.79      4.96 o 
  -1   7   5        9.18        8.85      1.87 o 
   0   7   5      124.78      121.92      4.10 o 
   1   7   5      109.64       94.90      5.03 o 
   2   7   5       50.02       50.08      3.85 o 
   3   7   5       89.90       87.82      5.18 o 
   4   7   5       11.36       12.10      2.44 o 
  -5   8   5        0.23       -0.75      2.30 o 
  -4   8   5       78.02       76.63      3.90 o 
  -3   8   5       60.75       57.17      3.30 o 
  -2   8   5        8.60        6.41      2.03 o 
  -1   8   5        0.41       -0.75      1.74 o 
   0   8   5      319.58      285.56     10.14 o 
   1   8   5       23.20       19.26      3.34 o 
   2   8   5       47.91       50.83      3.94 o 
  -2   9   5        0.20       -3.26      2.17 o 
  -1   9   5       37.28       36.67      4.07 o 
   0   9   5        8.82        9.03      3.08 o 
  -3  -9   6       11.62       10.33      3.69 o 
   0  -9   6        3.10        3.40      2.98 o 
   1  -9   6        0.57       -1.09      2.92 o 
   2  -9   6       26.52       21.07      3.81 o 
   3  -9   6       56.06       47.61      4.81 o 
   4  -9   6        5.23        2.40      3.30 o 
  -4  -8   6       34.05       39.97      4.50 o 
  -3  -8   6       15.35       21.41      3.73 o 
  -2  -8   6      117.06      112.89      5.71 o 
  -1  -8   6        0.02       -0.12      1.56 o 
   0  -8   6        0.76        2.51      2.22 o 
   1  -8   6      158.73      154.01      6.96 o 
   2  -8   6       54.36       63.58      4.60 o 
   3  -8   6       16.17       18.66      3.60 o 
   4  -8   6       43.91       44.24      4.39 o 
   5  -8   6       33.78       35.60      4.69 o 
   6  -8   6        0.21        0.13      3.35 o 
  -6  -7   6       35.22       26.62      3.08 o 
  -5  -7   6       31.65       32.80      2.81 o 
  -4  -7   6       74.42       79.47      3.34 o 
  -3  -7   6       16.57        8.33      7.31 o 
  -2  -7   6      121.97      125.16      3.14 o 
  -1  -7   6       47.05       45.14      1.81 o 
   0  -7   6       74.94       79.16      2.34 o 
   1  -7   6       21.98       23.42      1.54 o 
   2  -7   6        2.80        1.82      1.43 o 
   3  -7   6       28.14       27.67      2.35 o 
   4  -7   6       31.78       31.23      3.18 o 
   6  -7   6        1.66       -0.25      2.59 o 
   7  -7   6       41.61       44.37      4.76 o 
  -7  -6   6       78.50       80.17      3.76 o 
  -6  -6   6        0.00        0.93      2.68 o 
  -5  -6   6       54.34       51.80      2.70 o 
  -4  -6   6        2.02        1.54      1.56 o 
  -3  -6   6     1709.45     1725.45     43.31 o 
  -2  -6   6       18.73       20.05      2.71 o 
  -1  -6   6      110.14      120.78      2.82 o 
   0  -6   6       70.79       64.43      1.93 o 
   1  -6   6        1.04        1.69      0.86 o 
   2  -6   6        3.10        1.69      0.89 o 
   3  -6   6        0.43        0.27      0.94 o 
   4  -6   6       26.80       28.10      2.61 o 
   5  -6   6       13.41        5.08      2.48 o 
   6  -6   6       54.63       47.11      2.95 o 
   7  -6   6        7.33       12.12      3.59 o 
  -7  -5   6       44.57       43.47      3.13 o 
  -6  -5   6      114.57      109.93      3.94 o 
  -5  -5   6      406.65      408.38     14.08 o 
  -3  -5   6      167.84      159.54      3.32 o 
  -2  -5   6      916.43      941.49     13.78 o 
  -1  -5   6       22.18       19.12      1.08 o 
   0  -5   6      464.52      485.61      8.99 o 
   1  -5   6       91.10       91.88      2.22 o 
   2  -5   6       74.86       66.81      1.89 o 
   3  -5   6        0.35        0.18      0.81 o 
   4  -5   6      373.22      387.70      6.62 o 
   5  -5   6       98.72       95.38      5.04 o 
   6  -5   6      144.34      140.38      4.48 o 
   7  -5   6       89.56       89.77      3.79 o 
   8  -5   6       85.32       87.62      5.79 o 
  -8  -4   6       68.57       78.13      5.11 o 
  -7  -4   6        0.00       -0.67      1.75 o 
  -6  -4   6        0.27       -0.37      1.80 o 
  -5  -4   6      345.40      327.55      9.58 o 
  -4  -4   6      503.75      509.99     14.73 o 
  -3  -4   6      398.85      408.25      6.56 o 
  -2  -4   6      284.70      320.85      5.29 o 
  -1  -4   6        8.28       11.56      1.92 o 
   0  -4   6       32.59       29.10      1.10 o 
   1  -4   6      125.19      139.46      2.73 o 
   2  -4   6       52.11       46.33      1.46 o 
   3  -4   6       68.15       60.60      1.77 o 
   4  -4   6      285.88      287.89      5.12 o 
   5  -4   6       26.53       29.70      4.48 o 
   6  -4   6      343.27      351.80      6.38 o 
   7  -4   6       36.14       28.83      3.94 o 
  -8  -3   6       67.53       71.39      3.42 o 
  -7  -3   6        0.32        1.35      1.63 o 
  -6  -3   6      114.96       98.41      3.44 o 
  -5  -3   6       24.89       21.36      2.27 o 
  -4  -3   6       53.98       45.30      1.89 o 
  -3  -3   6     1786.10     1934.42     26.67 o 
  -2  -3   6      416.05      454.44      6.90 o 
  -1  -3   6      193.56      172.66      3.81 o 
   0  -3   6     1067.19     1197.46     28.12 o 
   1  -3   6      562.15      562.58      8.26 o 
   2  -3   6      136.94      143.52      2.76 o 
   3  -3   6      340.36      355.08      5.84 o 
   4  -3   6        0.43        0.57      0.77 o 
   5  -3   6       13.54        2.36      1.30 o 
   6  -3   6      386.74      307.31     27.74 o 
   7  -3   6        3.20        3.36      1.67 o 
   8  -3   6       16.19       16.14      3.79 o 
  -9  -2   6      147.01      164.40      5.50 o 
  -8  -2   6       40.67       46.14      2.85 o 
  -7  -2   6       55.62       55.74      2.81 o 
  -6  -2   6      299.16      280.43      6.57 o 
  -5  -2   6        5.37        3.11      1.44 o 
  -4  -2   6       17.11       19.12      1.34 o 
  -3  -2   6      177.99      161.35      3.02 o 
  -2  -2   6     1250.39     1455.39     20.08 o 
  -1  -2   6      950.95      977.22     13.64 o 
   0  -2   6      119.63      111.35      4.80 o 
   1  -2   6      355.91      327.04      5.00 o 
   2  -2   6      542.69      653.15      9.49 o 
   3  -2   6       46.17       24.59      1.12 o 
   4  -2   6        1.15        0.17      0.89 o 
   5  -2   6      572.35      573.54      8.98 o 
   6  -2   6        2.04        2.83      1.43 o 
   7  -2   6       70.05       73.24      3.11 o 
   8  -2   6        1.75        2.99      3.63 o 
  -9  -1   6        3.79        1.77      2.35 o 
  -8  -1   6      153.46      176.04      5.32 o 
  -7  -1   6        7.19        3.68      1.63 o 
  -6  -1   6        7.52        1.15      1.21 o 
  -5  -1   6       23.70       28.88      1.63 o 
  -4  -1   6      154.62      156.98      3.09 o 
  -3  -1   6       13.52       23.91      1.03 o 
  -2  -1   6      343.57      325.19      5.04 o 
  -1  -1   6       33.95       33.25      0.91 o 
   0  -1   6     5193.84     5424.30     88.64 o 
   1  -1   6      952.99      986.03     13.72 o 
   2  -1   6     1454.39     1554.14     68.06 o 
   3  -1   6        7.22       10.60      1.19 o 
   4  -1   6       96.45       90.94      2.20 o 
   5  -1   6      272.20      251.46      4.58 o 
   6  -1   6        0.00        0.22      1.24 o 
   7  -1   6      724.18      749.06     14.76 o 
   8  -1   6        1.88        2.54      1.94 o 
  -9   0   6       28.71       30.12      4.57 o 
  -8   0   6       12.93        9.50      2.90 o 
  -7   0   6      124.17      102.13      3.61 o 
  -6   0   6       23.93       26.43      1.87 o 
  -5   0   6       29.77       25.90      1.31 o 
  -4   0   6      220.94      214.65      4.46 o 
  -3   0   6      711.75      780.37     47.30 o 
  -2   0   6     2360.62     2506.18     41.74 o 
  -1   0   6       12.75       12.34      0.62 o 
   0   0   6      182.77      157.35      2.66 o 
   1   0   6      442.75      399.10     27.67 o 
   2   0   6      237.85      190.30      3.27 o 
   3   0   6        1.26       -0.33      0.55 o 
   4   0   6        0.13        3.30      0.74 o 
   5   0   6        6.45        4.66      1.68 o 
   6   0   6      186.92      173.02      4.78 o 
   7   0   6       37.61       34.21      2.35 o 
   8   0   6       10.11       13.15      4.31 o 
  -8   1   6      164.06      162.47      7.39 o 
  -7   1   6        0.51        1.01      1.44 o 
  -6   1   6        4.05        4.06      1.63 o 
  -5   1   6      442.53      443.96      7.17 o 
  -4   1   6      295.11      357.27      6.13 o 
  -3   1   6     1097.89     1216.59     17.06 o 
  -2   1   6     1827.25     1979.87     27.03 o 
  -1   1   6       37.29       50.78      1.28 o 
   0   1   6      905.18      961.99     14.54 o 
   1   1   6      540.40      579.51      8.43 o 
   2   1   6       25.82       16.73      0.83 o 
   3   1   6        2.17        3.76      1.39 o 
   4   1   6      464.60      449.53      8.96 o 
   5   1   6      200.33      200.56      5.38 o 
   6   1   6      221.10      211.91      5.56 o 
   7   1   6       20.52       18.92      2.34 o 
   8   1   6       13.21       14.28      2.37 o 
  -9   2   6       14.07       19.13      4.21 o 
  -8   2   6       44.32       46.37      4.15 o 
  -7   2   6      408.47      424.44     14.97 o 
  -6   2   6       47.09       43.27      2.31 o 
  -5   2   6      138.82      123.07      3.69 o 
  -4   2   6        0.74        0.11      0.64 o 
  -3   2   6     2863.31     2967.35     49.77 o 
  -2   2   6        9.64       12.61      2.17 o 
  -1   2   6       21.50       15.08      0.79 o 
   0   2   6      148.41      160.53      2.92 o 
   1   2   6      450.12      432.84      6.62 o 
   2   2   6       91.81       92.57      2.07 o 
   3   2   6      297.29      259.42      4.42 o 
   4   2   6       83.13       88.18      2.93 o 
   5   2   6      157.34      143.01      4.16 o 
   6   2   6        3.25        1.18      1.47 o 
   7   2   6        2.23        0.00      1.65 o 
   8   2   6        0.02       -1.60      1.87 o 
  -9   3   6        0.93        2.77      3.49 o 
  -8   3   6      153.62      161.68      5.25 o 
  -7   3   6      108.84      104.98      5.52 o 
  -6   3   6       51.99       41.84      3.25 o 
  -5   3   6       76.69       83.02      3.12 o 
  -4   3   6      863.05      856.63     15.89 o 
  -3   3   6       90.73      109.58      3.25 o 
  -2   3   6       66.26       56.72      1.49 o 
  -1   3   6     1304.51     1294.90     18.14 o 
   0   3   6      284.26      278.36     15.53 o 
   1   3   6      534.00      528.05      8.06 o 
   2   3   6        4.18        7.54      1.35 o 
   3   3   6      702.19      690.62     12.98 o 
   4   3   6       44.08       42.55      2.11 o 
   5   3   6       26.48       23.65      2.17 o 
   6   3   6       40.56       37.22      2.45 o 
   7   3   6        9.25        8.55      2.11 o 
  -8   4   6      244.26      255.98      7.23 o 
  -7   4   6        1.05        1.06      2.07 o 
  -6   4   6       24.87       27.61      2.53 o 
  -5   4   6       29.37       29.91      2.27 o 
  -4   4   6      975.05     1046.60     19.30 o 
  -3   4   6      168.50      157.20      4.31 o 
  -2   4   6      855.33      865.22     15.91 o 
  -1   4   6      214.37      202.29      4.06 o 
   0   4   6      230.04      231.03     13.64 o 
   1   4   6      197.29      224.26      4.36 o 
   2   4   6       91.12       85.83      2.85 o 
   3   4   6        5.89        5.33      1.35 o 
   4   4   6      198.90      204.85      5.39 o 
   5   4   6        9.05        7.10      1.76 o 
   6   4   6        0.40        0.85      1.74 o 
   7   4   6        1.13        0.53      2.05 o 
  -8   5   6       16.73       21.08      2.98 o 
  -7   5   6        1.49        0.06      1.91 o 
  -6   5   6       60.51       66.39      3.40 o 
  -5   5   6       76.48       76.85      3.61 o 
  -4   5   6       83.67       87.29      3.37 o 
  -3   5   6      510.62      509.26     10.54 o 
  -2   5   6     1112.82     1129.75     20.58 o 
  -1   5   6        9.23        7.98      2.09 o 
   0   5   6       15.14       13.66      1.46 o 
   1   5   6       42.70       46.11      1.75 o 
   2   5   6       58.91       57.36      2.46 o 
   3   5   6       87.24       89.20      3.29 o 
   4   5   6      233.28      239.98      6.21 o 
   5   5   6       66.96       71.66      3.29 o 
   6   5   6       10.36        7.38      2.19 o 
  -7   6   6        3.64        6.32      2.43 o 
  -6   6   6      113.16      119.30      4.71 o 
  -5   6   6      175.12      176.82      5.70 o 
  -4   6   6       77.40       69.22      3.24 o 
  -3   6   6      598.82      564.65     11.78 o 
  -2   6   6       39.74       35.23      2.21 o 
  -1   6   6       34.72       36.51      2.22 o 
   0   6   6      199.03      156.77     22.92 o 
   1   6   6      599.38      612.88     17.37 o 
   2   6   6        5.11        6.82      3.30 o 
   3   6   6        8.97       11.08      1.93 o 
   4   6   6        9.29       10.86      2.79 o 
   5   6   6       27.80       32.50      3.12 o 
  -6   7   6       18.40       26.28      3.22 o 
  -5   7   6      112.35      109.64      4.47 o 
  -4   7   6        4.16        2.01      1.94 o 
  -3   7   6       47.81       45.50      2.74 o 
  -2   7   6       92.59       82.59      3.58 o 
  -1   7   6       82.04       81.26      3.43 o 
   0   7   6        8.67        7.61      1.86 o 
   1   7   6       42.18       53.56      3.99 o 
   2   7   6       88.12       94.97      5.33 o 
   3   7   6        3.31        6.00      2.93 o 
   4   7   6       15.04       19.93      4.95 o 
  -5   8   6       24.63       21.54      5.10 o 
  -4   8   6       81.93       86.91      4.17 o 
  -3   8   6        2.13        2.98      2.03 o 
  -2   8   6        0.36       -0.18      1.91 o 
  -1   8   6       24.36       27.26      2.81 o 
   0   8   6      259.87      231.00      8.98 o 
   1   8   6      147.14      127.49      6.17 o 
   2   8   6       33.71       35.55      3.75 o 
  -3  -9   7      134.31      144.74      7.38 o 
  -2  -9   7      105.89      114.39      6.32 o 
   0  -9   7       85.95       85.78      5.42 o 
   1  -9   7       32.18       37.91      4.07 o 
   3  -9   7      109.82      119.40      7.07 o 
   4  -9   7        4.14       -3.96      3.34 o 
  -4  -8   7       26.33       29.67      4.43 o 
  -3  -8   7      110.23      118.92      6.29 o 
  -2  -8   7        2.26        1.10      2.51 o 
  -1  -8   7       12.71       11.21      1.96 o 
   0  -8   7        0.57        2.77      1.66 o 
   1  -8   7        0.14        1.54      2.31 o 
   2  -8   7        1.00        1.96      2.50 o 
   3  -8   7       50.48       52.21      4.55 o 
   4  -8   7        5.05        3.69      3.04 o 
   5  -8   7       13.78       12.49      3.62 o 
   6  -8   7       13.74       22.89      4.42 o 
  -6  -7   7        8.55       13.65      3.92 o 
  -5  -7   7      328.17      346.01     12.43 o 
  -4  -7   7      286.53      284.33     10.50 o 
  -3  -7   7       51.46       47.87      3.92 o 
  -2  -7   7      140.61      134.30      4.19 o 
  -1  -7   7      107.40      114.50      5.01 o 
   0  -7   7       19.15       20.07      1.97 o 
   1  -7   7       56.19       49.97      2.40 o 
   2  -7   7      353.31      363.29     11.98 o 
   3  -7   7       48.34       52.11      4.14 o 
   4  -7   7      454.68      506.59     15.92 o 
   6  -7   7       30.95       40.51      4.36 o 
  -6  -6   7        5.60        5.21      4.03 o 
  -5  -6   7       18.87       15.69      4.32 o 
  -4  -6   7        5.47        5.70      1.53 o 
  -3  -6   7       99.57       97.21      3.33 o 
  -2  -6   7      176.80      171.71      3.63 o 
  -1  -6   7       42.63       46.42      1.69 o 
   0  -6   7      110.89      114.25      2.71 o 
   1  -6   7      223.18      203.33      5.26 o 
   2  -6   7       37.59       37.28      1.64 o 
   3  -6   7       94.80      101.99      2.86 o 
   4  -6   7      133.88      127.33      6.22 o 
   5  -6   7       19.58       10.47      2.88 o 
   6  -6   7       18.63       21.44      3.62 o 
   7  -6   7        4.29        3.83      2.86 o 
  -7  -5   7       16.89       18.83      4.38 o 
  -6  -5   7       63.37       68.17      3.07 o 
  -4  -5   7      127.70      145.26      4.12 o 
  -3  -5   7       29.99       31.51      1.44 o 
  -2  -5   7       14.32       12.69      1.30 o 
  -1  -5   7        8.84        4.19      0.81 o 
   0  -5   7      140.44      147.90      3.25 o 
   1  -5   7      691.43      717.73     10.99 o 
   2  -5   7        0.02        0.17      0.78 o 
   3  -5   7      638.08      632.02     13.09 o 
   4  -5   7       94.27       89.70      2.51 o 
   5  -5   7        4.59        2.38      1.16 o 
   6  -5   7        2.95        1.98      2.63 o 
   7  -5   7       51.65       52.88      3.07 o 
  -8  -4   7       16.09       13.41      2.54 o 
  -7  -4   7       19.38       19.62      2.35 o 
  -6  -4   7      199.28      192.73      5.32 o 
  -5  -4   7       22.71        8.25      6.21 o 
  -4  -4   7      107.32      100.08      2.48 o 
  -3  -4   7      128.40      129.96      2.79 o 
  -2  -4   7      170.94      149.38      2.96 o 
  -1  -4   7       11.55       19.43      2.35 o 
   0  -4   7     3691.76     3941.53     74.83 o 
   1  -4   7       26.19       20.43      1.02 o 
   2  -4   7      481.51      473.37      7.39 o 
   3  -4   7        1.73        0.88      0.76 o 
   4  -4   7       11.65       12.07      2.21 o 
   5  -4   7        8.46        6.97      2.24 o 
   6  -4   7       19.10       21.58      3.27 o 
   7  -4   7      200.49      184.94      7.62 o 
   8  -4   7        0.09        3.95      3.35 o 
  -8  -3   7        0.24       -1.17      1.97 o 
  -7  -3   7        0.02       -0.28      1.68 o 
  -6  -3   7        0.18       -0.38      1.37 o 
  -4  -3   7      271.31      269.77      4.77 o 
  -3  -3   7      399.38      426.10      6.71 o 
  -2  -3   7      200.41      161.11      3.00 o 
  -1  -3   7      449.44      541.33      8.00 o 
   0  -3   7      230.78      190.30      3.23 o 
   1  -3   7      344.60      340.79      5.35 o 
   2  -3   7     1734.24     1779.60     24.59 o 
   3  -3   7       28.26       20.90      1.12 o 
   4  -3   7      469.50      481.62      7.70 o 
   5  -3   7       84.13       80.38      2.83 o 
   6  -3   7      237.61      237.24      4.78 o 
   7  -3   7        3.99        0.65      1.68 o 
   8  -3   7        8.20        6.81      3.02 o 
  -8  -2   7       26.32       19.55      2.54 o 
  -7  -2   7      349.68      344.68      7.99 o 
  -6  -2   7       77.73       67.68      2.83 o 
  -5  -2   7     1644.09     1496.52    105.06 o 
  -4  -2   7      107.26      115.27      2.56 o 
  -3  -2   7       45.85       31.89      1.17 o 
  -2  -2   7     1095.02     1203.92     16.81 o 
  -1  -2   7     1092.39     1218.85     16.95 o 
   0  -2   7        2.43        2.24      0.69 o 
   1  -2   7      215.84      211.34      3.48 o 
   2  -2   7      515.70      561.00      8.42 o 
   3  -2   7       20.21        6.48      1.10 o 
   4  -2   7      108.35       91.09      2.27 o 
   5  -2   7       38.52       36.55      1.80 o 
   6  -2   7       10.04        5.32      1.50 o 
   7  -2   7      277.40      299.85      7.26 o 
   8  -2   7        1.03        1.56      1.91 o 
  -9  -1   7       68.52       76.10      5.46 o 
  -8  -1   7        0.02        0.80      1.85 o 
  -7  -1   7      265.97      257.89      6.43 o 
  -6  -1   7       12.58       10.62      1.29 o 
  -5  -1   7     1670.76     1692.69     29.06 o 
  -4  -1   7      163.03      176.26      3.72 o 
  -3  -1   7        0.50        7.44      1.37 o 
  -2  -1   7       66.55       92.06      1.95 o 
  -1  -1   7      388.94      361.59      5.47 o 
   0  -1   7      748.01      840.53     23.22 o 
   1  -1   7     4801.13     5037.69     67.52 o 
   2  -1   7       81.10       85.37      1.90 o 
   3  -1   7      234.06      191.01      3.87 o 
   4  -1   7       17.78       16.04      1.10 o 
   5  -1   7      262.05      259.48      5.98 o 
   6  -1   7      718.32      700.29     13.61 o 
   7  -1   7       90.47       99.68      3.73 o 
   8  -1   7       16.23       19.13      2.49 o 
  -9   0   7       27.60       23.50      4.27 o 
  -8   0   7       85.58       85.86      5.26 o 
  -7   0   7        7.56        8.32      1.73 o 
  -6   0   7     1238.92     1183.09     17.26 o 
  -5   0   7       21.95       21.23      1.27 o 
  -4   0   7      160.79      143.44      2.96 o 
  -3   0   7       23.55       25.28      2.64 o 
  -2   0   7     2795.34     3019.36     50.17 o 
  -1   0   7      552.27      546.07      9.89 o 
   0   0   7     6005.92     6512.40     87.08 o 
   1   0   7      457.72      498.08      7.37 o 
   2   0   7     1423.31     1642.94     22.65 o 
   3   0   7      654.53      681.32     10.07 o 
   4   0   7      103.10      112.16      2.53 o 
   5   0   7       68.65       69.49      2.68 o 
   6   0   7      213.74      207.76      5.44 o 
   7   0   7      262.17      274.11      6.95 o 
   8   0   7       53.92       58.10      3.25 o 
  -9   1   7       20.38       35.18      4.66 o 
  -8   1   7      148.50      138.37      6.72 o 
  -7   1   7        3.36        2.83      1.62 o 
  -6   1   7      928.53      895.49     19.85 o 
  -5   1   7       75.69       79.65      2.20 o 
  -4   1   7     1025.56      987.62     14.30 o 
  -3   1   7       24.65       18.43      0.99 o 
  -2   1   7      750.85      760.44     10.97 o 
  -1   1   7        0.94       -0.09      0.45 o 
   0   1   7      329.93      330.65      5.16 o 
   1   1   7      979.49     1054.32     18.17 o 
   2   1   7        0.10        1.38      0.73 o 
   3   1   7       15.43       11.18      1.28 o 
   4   1   7       57.53       53.86      2.22 o 
   5   1   7      130.12      128.55      3.86 o 
   6   1   7       11.59       11.43      1.81 o 
   7   1   7       34.22       35.36      2.63 o 
   8   1   7       20.68       22.21      5.27 o 
  -9   2   7       86.84       93.66      6.11 o 
  -8   2   7       36.81       37.24      3.99 o 
  -7   2   7      492.04      490.36     10.55 o 
  -6   2   7      283.64      284.06      6.80 o 
  -5   2   7       23.54       20.87      1.90 o 
  -4   2   7      114.13      112.27      2.52 o 
  -3   2   7       28.67       37.07      1.32 o 
  -2   2   7      300.81      331.17      5.31 o 
  -1   2   7       17.10       24.26      1.00 o 
   0   2   7      174.24      164.93      3.06 o 
   1   2   7      244.16      266.57      4.49 o 
   2   2   7      667.72      673.96     20.86 o 
   3   2   7        6.32        8.62      1.22 o 
   4   2   7      174.96      184.59      4.73 o 
   5   2   7      397.43      411.54     11.79 o 
   6   2   7        8.21        7.80      1.77 o 
   7   2   7      544.94      589.88     12.56 o 
  -9   3   7      284.01      312.66     12.30 o 
  -8   3   7        9.09       11.35      2.18 o 
  -7   3   7      359.16      359.63      8.53 o 
  -6   3   7       16.80       16.55      1.98 o 
  -5   3   7      212.33      206.54      5.44 o 
  -4   3   7       94.74      108.35      3.47 o 
  -3   3   7        1.72        2.00      1.04 o 
  -2   3   7       54.11       63.36      2.12 o 
  -1   3   7      696.89      703.51     12.99 o 
   0   3   7      126.74      134.04      2.75 o 
   1   3   7      521.45      541.13      8.32 o 
   2   3   7       22.37       26.15      1.24 o 
   3   3   7        3.56        2.76      1.19 o 
   4   3   7      322.86      304.23      6.96 o 
   5   3   7      106.34      105.93      3.69 o 
   6   3   7        7.34        5.63      1.85 o 
   7   3   7      163.34      171.52      5.52 o 
  -8   4   7       83.64       83.36      3.91 o 
  -7   4   7       68.83       60.59      3.34 o 
  -6   4   7        2.70        0.59      1.57 o 
  -5   4   7      270.78      266.65      6.69 o 
  -4   4   7       54.55       52.77      2.57 o 
  -3   4   7      208.45      206.87      6.34 o 
  -2   4   7       37.28       34.18      1.86 o 
  -1   4   7      256.11      243.92      4.36 o 
   0   4   7      119.33      113.53      3.12 o 
   1   4   7      100.41      106.71      2.89 o 
   2   4   7      327.09      321.82      7.02 o 
   3   4   7       10.49       14.15      1.70 o 
   4   4   7      453.55      469.32      9.99 o 
   5   4   7       23.95       25.18      2.40 o 
   6   4   7      174.76      173.39      5.39 o 
  -8   5   7       80.84       85.27      4.29 o 
  -7   5   7        7.98        4.12      2.18 o 
  -6   5   7      257.67      258.65      7.02 o 
  -5   5   7       20.20       14.41      2.17 o 
  -4   5   7       42.42       49.99      2.70 o 
  -3   5   7       22.54       28.32      2.20 o 
  -2   5   7      142.55      134.77      4.10 o 
  -1   5   7       59.76       58.54      2.57 o 
   0   5   7        6.17        2.89      3.40 o 
   1   5   7       21.22       19.48      1.41 o 
   2   5   7      224.33      217.27      5.49 o 
   3   5   7      405.33      395.17      8.76 o 
   4   5   7       89.35       94.16      3.61 o 
   5   5   7        0.60       -0.62      1.96 o 
  -7   6   7        0.36        0.29      2.33 o 
  -6   6   7      375.22      392.12      9.73 o 
  -5   6   7       45.11       52.04      3.18 o 
  -4   6   7        4.19        2.77      1.76 o 
  -3   6   7        1.84        1.69      1.47 o 
  -2   6   7       15.91       15.56      2.01 o 
  -1   6   7        0.06        0.00      2.44 o 
   0   6   7       17.65       13.92      4.87 o 
   1   6   7        0.23        0.41      1.87 o 
   2   6   7      177.82      163.21      4.74 o 
   3   6   7      111.31      122.21      4.22 o 
   4   6   7       23.18       23.86      2.71 o 
   5   6   7      149.16      175.71      5.72 o 
  -6   7   7       24.21       39.10      3.56 o 
  -5   7   7        0.13       -0.19      2.03 o 
  -4   7   7        8.79        6.60      2.09 o 
  -3   7   7       74.07       65.49      3.33 o 
  -2   7   7        7.38        5.98      1.92 o 
  -1   7   7       26.78       28.89      2.34 o 
   0   7   7        0.08       -0.52      2.19 o 
   1   7   7      668.35      650.17     18.81 o 
   2   7   7       43.04       42.37      3.60 o 
   3   7   7       33.99       39.05      3.92 o 
  -4   8   7       50.83       49.22      3.42 o 
  -3   8   7        7.29        6.55      2.43 o 
  -2   8   7       17.71       23.48      2.78 o 
  -1   8   7       28.00       23.39      3.96 o 
   0   8   7       23.03       30.41      3.92 o 
   1   8   7      341.89      299.56     10.76 o 
  -2  -9   8       26.36       43.85      5.18 o 
   0  -9   8        1.92        2.88      3.17 o 
   1  -9   8       71.25       66.79      5.03 o 
   2  -9   8        1.25        4.68      3.28 o 
   4  -9   8        0.77       -2.92      3.44 o 
  -4  -8   8        1.74        1.83      3.11 o 
  -3  -8   8       23.59       26.53      4.12 o 
  -2  -8   8      176.04      179.07      7.61 o 
  -1  -8   8      255.43      250.03      6.47 o 
   0  -8   8        6.67        3.84      1.83 o 
   1  -8   8       87.32       97.69      5.55 o 
   2  -8   8       28.52       32.74      3.66 o 
   3  -8   8      109.95      116.22      6.45 o 
   4  -8   8        0.75       -0.15      2.95 o 
   5  -8   8       12.72        6.83      3.20 o 
  -5  -7   8       27.05       22.29      4.01 o 
  -4  -7   8        1.28       -1.99      2.48 o 
  -3  -7   8       92.39       98.57      5.45 o 
  -2  -7   8      468.26      479.61     10.18 o 
  -1  -7   8        5.30        2.45      1.48 o 
   0  -7   8        2.81        1.62      1.68 o 
   1  -7   8        6.22        5.78      2.53 o 
   2  -7   8      324.42      340.31      7.70 o 
   3  -7   8      181.01      162.14      7.26 o 
   4  -7   8      285.66      281.22     10.52 o 
   5  -7   8      100.93      104.16      6.16 o 
   6  -7   8       23.39       23.59      4.31 o 
  -6  -6   8      126.22      121.61      6.67 o 
  -5  -6   8       43.03       41.26      3.82 o 
  -4  -6   8      202.60      196.49      8.09 o 
  -3  -6   8      437.66      429.91     16.35 o 
  -2  -6   8      508.54      496.65     10.23 o 
  -1  -6   8       47.16       50.24      2.34 o 
   0  -6   8      230.04      239.46      5.79 o 
   1  -6   8        0.84        0.59      1.18 o 
   2  -6   8      692.35      701.54     13.44 o 
   3  -6   8       59.76       62.46      2.68 o 
   4  -6   8     1029.88     1029.78     27.70 o 
   5  -6   8       79.89       84.29      5.18 o 
   7  -6   8        0.06       -1.07      2.98 o 
  -7  -5   8      247.11      231.74      9.73 o 
  -6  -5   8        2.58       -0.74      1.55 o 
  -5  -5   8        9.28        9.81      1.65 o 
  -4  -5   8      319.63      292.89     10.91 o 
  -3  -5   8      196.83      193.23      3.86 o 
  -2  -5   8       90.35       96.24      3.16 o 
  -1  -5   8      209.31      198.35      4.91 o 
   0  -5   8      415.14      415.56      8.50 o 
   1  -5   8        2.96        4.71      1.09 o 
   2  -5   8        5.74        5.29      1.24 o 
   3  -5   8      448.09      444.28      9.11 o 
   4  -5   8       16.21       18.14      2.85 o 
   5  -5   8      227.48      228.83      6.75 o 
   6  -5   8       25.53       17.95      3.22 o 
   7  -5   8        4.92        3.41      2.74 o 
  -8  -4   8        2.32        3.41      2.25 o 
  -7  -4   8       59.48       65.11      3.15 o 
  -6  -4   8        1.06       -0.27      1.47 o 
  -5  -4   8      554.17      523.91     10.60 o 
  -4  -4   8        0.09        0.98      0.88 o 
  -3  -4   8     1355.08     1329.90     18.91 o 
  -2  -4   8       19.23       19.18      1.47 o 
  -1  -4   8      483.08      473.98     15.09 o 
   0  -4   8        0.71        1.81      0.97 o 
   1  -4   8      143.58      144.15      3.77 o 
   2  -4   8       91.97      110.96      2.48 o 
   3  -4   8       70.28       66.50      1.94 o 
   4  -4   8      452.21      446.23      7.37 o 
   5  -4   8      108.79       96.08      2.68 o 
   6  -4   8       31.58       18.00      3.63 o 
  -8  -3   8      149.13      142.55      4.92 o 
  -7  -3   8       17.36       14.29      2.17 o 
  -6  -3   8      397.89      356.65     17.83 o 
  -5  -3   8      415.79      378.97      8.04 o 
  -4  -3   8      125.48      114.97      2.65 o 
  -3  -3   8       74.17       64.66      1.77 o 
  -2  -3   8      582.21      596.13     13.30 o 
  -1  -3   8      191.79      229.51      3.86 o 
   0  -3   8      220.00      229.20      5.05 o 
   1  -3   8       53.28       61.68      1.49 o 
   2  -3   8      131.27      139.90      2.78 o 
   3  -3   8      102.47      105.84      2.44 o 
   4  -3   8       80.52       69.13      3.75 o 
   5  -3   8      928.96      979.44     17.82 o 
   6  -3   8      109.22      109.99      3.66 o 
   7  -3   8       19.69       23.79      6.58 o 
   8  -3   8       94.42       98.53      4.08 o 
  -8  -2   8      194.19      205.65      5.97 o 
  -7  -2   8      143.37      145.39      4.59 o 
  -6  -2   8      290.11      275.22      6.53 o 
  -5  -2   8       45.59       44.22      1.74 o 
  -4  -2   8      934.85      899.61     13.18 o 
  -3  -2   8       48.53       37.67      1.34 o 
  -2  -2   8     1430.38     1482.03     22.92 o 
  -1  -2   8      245.55      204.03      4.55 o 
   0  -2   8      554.45      521.63      9.72 o 
   1  -2   8      111.81      131.76      2.40 o 
   2  -2   8        0.68       -0.37      0.54 o 
   3  -2   8        6.93        5.71      1.64 o 
   4  -2   8      242.74      243.77      4.47 o 
   5  -2   8       10.71        5.67      2.04 o 
   6  -2   8      155.22      166.40      4.70 o 
   7  -2   8      111.74      101.75      6.05 o 
   8  -2   8       38.90       40.88      2.83 o 
  -9  -1   8      189.19      202.34      8.83 o 
  -8  -1   8        0.24       -0.37      1.90 o 
  -7  -1   8      416.77      372.65      8.38 o 
  -6  -1   8       64.36       63.90      2.14 o 
  -5  -1   8       48.83       42.04      1.64 o 
  -4  -1   8       41.38       36.05      1.42 o 
  -3  -1   8       13.39       13.16      0.96 o 
  -2  -1   8      440.89      490.50      7.41 o 
  -1  -1   8      253.60      282.84      4.68 o 
   0  -1   8      356.78      427.90      8.17 o 
   1  -1   8     2661.42     2786.56     37.76 o 
   2  -1   8      121.81      145.87      2.78 o 
   3  -1   8       18.90       11.59      1.38 o 
   4  -1   8       22.58       26.54      1.61 o 
   5  -1   8      746.78      769.55     14.45 o 
   6  -1   8      247.84      246.05      6.10 o 
   7  -1   8      182.55      199.52      5.61 o 
   8  -1   8       26.34       30.99      8.18 o 
  -9   0   8      177.00      187.75      8.41 o 
  -8   0   8       26.60       30.64      4.31 o 
  -7   0   8       41.20       39.94      2.40 o 
  -6   0   8      115.71      114.62      2.94 o 
  -5   0   8      388.87      384.84      6.50 o 
  -4   0   8        9.48       13.40      1.68 o 
  -3   0   8      809.52      830.09     14.85 o 
  -2   0   8      160.25      183.41      5.07 o 
  -1   0   8        6.68       15.23      1.40 o 
   0   0   8      772.06      814.96     12.63 o 
   1   0   8       62.53       42.70      1.26 o 
   2   0   8      119.78      114.62      2.37 o 
   3   0   8      319.85      354.45      5.77 o 
   4   0   8      253.28      229.00      4.24 o 
   5   0   8      372.04      383.78      8.21 o 
   6   0   8       22.70       22.47      2.16 o 
   7   0   8        5.15        4.03      1.83 o 
   8   0   8        7.05        5.80      3.65 o 
  -9   1   8        5.75        6.11      3.43 o 
  -8   1   8       96.87       78.40      5.11 o 
  -7   1   8       49.16       58.45      2.94 o 
  -6   1   8      503.59      474.17      9.90 o 
  -5   1   8       58.17       57.04      1.89 o 
  -4   1   8      274.74      283.10      5.29 o 
  -3   1   8      285.40      307.04      5.15 o 
  -2   1   8      304.15      304.62      4.98 o 
  -1   1   8        1.18        0.78      0.52 o 
   0   1   8     2965.94     3117.44     42.19 o 
   1   1   8      110.67      103.85      2.71 o 
   2   1   8      177.67      156.45      3.02 o 
   3   1   8      308.46      331.25      6.63 o 
   4   1   8     1586.26     1606.19     28.04 o 
   5   1   8      159.47      150.63      6.22 o 
   6   1   8       10.66        8.11      1.77 o 
   7   1   8       97.99       96.94      5.69 o 
  -9   2   8       54.84       55.35      5.05 o 
  -8   2   8      259.05      277.86     10.69 o 
  -7   2   8        8.25       10.68      4.53 o 
  -6   2   8       53.64       56.61      2.72 o 
  -5   2   8      125.00      102.55      6.03 o 
  -4   2   8      114.34      109.51      3.42 o 
  -3   2   8      116.14      109.96      2.46 o 
  -2   2   8      114.88      134.75      2.75 o 
  -1   2   8      572.17      562.71      8.47 o 
   0   2   8      167.72      171.60      3.23 o 
   1   2   8        5.01        2.45      0.69 o 
   2   2   8        8.88       12.23      1.04 o 
   3   2   8     1069.91     1077.52     19.29 o 
   4   2   8      362.28      332.92      8.26 o 
   5   2   8        2.54        1.75      1.38 o 
   6   2   8       54.48       54.46      2.82 o 
   7   2   8      113.93      122.91      4.53 o 
  -8   3   8       48.45       44.99      3.11 o 
  -7   3   8        7.37        8.53      2.03 o 
  -6   3   8       26.65       24.05      2.36 o 
  -5   3   8       23.77       24.49      2.29 o 
  -4   3   8      149.42      153.52      5.29 o 
  -3   3   8      319.80      337.37      7.32 o 
  -2   3   8       67.24       79.93      2.01 o 
  -1   3   8      807.85      811.80     11.93 o 
   0   3   8      104.32      111.66      2.51 o 
   1   3   8      286.45      270.07      4.77 o 
   2   3   8        0.07       -0.19      0.82 o 
   3   3   8     1329.86     1322.05     46.53 o 
   4   3   8        8.64        7.74      1.54 o 
   5   3   8      114.16      112.20      3.85 o 
   6   3   8       35.18       37.15      2.71 o 
   7   3   8      229.12      271.69      7.43 o 
  -8   4   8       20.90       24.47      2.97 o 
  -7   4   8        1.30       -0.94      1.78 o 
  -6   4   8       34.21       32.00      2.42 o 
  -5   4   8       69.16       54.56      2.83 o 
  -4   4   8       44.95       40.00      2.31 o 
  -3   4   8       28.56       33.13      2.00 o 
  -2   4   8      264.29      260.20      6.08 o 
  -1   4   8       41.85       39.81      2.03 o 
   0   4   8       40.92       34.67      1.48 o 
   1   4   8       20.61       16.49      2.32 o 
   2   4   8      517.19      520.50     10.41 o 
   3   4   8       92.51       87.28      3.18 o 
   4   4   8       46.55       49.36      2.55 o 
   5   4   8      142.08      154.64      4.87 o 
   6   4   8       27.47       33.30      2.98 o 
  -7   5   8        3.92        0.17      2.14 o 
  -6   5   8       21.79       25.86      2.67 o 
  -5   5   8       31.32       34.64      2.67 o 
  -4   5   8      375.19      358.18      8.36 o 
  -3   5   8       49.24       48.75      2.60 o 
  -2   5   8     1031.32     1006.64     18.76 o 
  -1   5   8       46.34       39.76      2.19 o 
   1   5   8      229.44      231.73      5.61 o 
   2   5   8      320.30      313.62      7.23 o 
   3   5   8        3.39        1.05      1.55 o 
   4   5   8      149.14      154.50      4.90 o 
   5   5   8       85.28       86.30      4.69 o 
  -7   6   8       33.27       40.02      3.75 o 
  -6   6   8        5.42        3.62      2.19 o 
  -5   6   8       75.22       72.77      3.56 o 
  -4   6   8      274.48      275.48      7.26 o 
  -3   6   8      100.50      102.23      3.89 o 
  -2   6   8      137.23      135.21      5.67 o 
  -1   6   8       69.69       63.44      2.94 o 
   0   6   8      532.36      329.86     10.91 o 
   1   6   8       25.70       30.88      3.05 o 
   2   6   8       18.35       18.44      3.06 o 
   3   6   8        8.80        8.57      2.75 o 
   4   6   8       64.83       69.91      3.51 o 
  -5   7   8      122.99      127.07      6.31 o 
  -4   7   8        0.03        0.02      1.99 o 
  -3   7   8      189.81      194.88      6.78 o 
  -2   7   8        4.44        1.93      1.80 o 
  -1   7   8      150.90      160.81      5.06 o 
   0   7   8       14.61       15.66      2.95 o 
   1   7   8       45.56       50.24      3.98 o 
   2   7   8       21.70       22.54      3.63 o 
   3   7   8       29.54       37.67      3.96 o 
  -3   8   8       41.37       43.03      3.34 o 
  -2   8   8        1.03        1.03      1.99 o 
  -1   8   8      263.54      277.54     10.62 o 
   0   8   8       13.93        6.06      2.96 o 
  -2  -9   9       27.77       35.55      4.73 o 
  -1  -9   9      211.00      205.49      6.16 o 
   0  -9   9        4.68        3.60      3.20 o 
   1  -9   9        5.69        6.27      3.22 o 
   2  -9   9       58.85       57.21      4.91 o 
   3  -9   9       12.33        9.51      3.75 o 
  -4  -8   9        1.63        3.30      3.25 o 
  -3  -8   9      144.24      153.57      7.41 o 
  -2  -8   9      140.59      133.22      6.56 o 
  -1  -8   9       50.38       48.29      2.77 o 
   0  -8   9        0.11       -0.14      1.63 o 
   1  -8   9      330.79      311.15     11.07 o 
   2  -8   9        0.41       -2.56      2.41 o 
   3  -8   9        1.28        0.33      2.85 o 
   4  -8   9        8.23        9.22      3.49 o 
  -5  -7   9       63.53       62.48      5.07 o 
  -4  -7   9       12.02       12.94      3.43 o 
  -3  -7   9      385.45      372.75     12.46 o 
  -2  -7   9        2.84        5.05      2.73 o 
  -1  -7   9       41.50       31.19      2.24 o 
   0  -7   9       57.83       55.08      2.68 o 
   1  -7   9       27.42       24.79      3.47 o 
   2  -7   9       15.15       16.19      4.51 o 
   3  -7   9      154.45      152.18      7.07 o 
   4  -7   9       80.67       89.86      5.48 o 
   5  -7   9       42.67       43.37      4.40 o 
  -6  -6   9       75.68       73.81      5.20 o 
  -5  -6   9        8.05        6.38      2.99 o 
  -4  -6   9       88.41       82.41      5.03 o 
  -3  -6   9        0.42       -1.17      1.36 o 
  -2  -6   9       53.96       52.57      2.56 o 
  -1  -6   9       23.17       29.50      2.04 o 
   0  -6   9      321.72      309.35      7.58 o 
   1  -6   9       72.53       73.92      2.91 o 
   2  -6   9      115.24      118.26      3.76 o 
   3  -6   9      278.47      267.26      6.39 o 
   4  -6   9       15.51       16.85      4.09 o 
   5  -6   9        3.61       -0.38      2.63 o 
   6  -6   9        5.95        5.59      3.12 o 
   7  -6   9        0.16       -1.44      3.25 o 
  -7  -5   9       64.54       55.22      4.85 o 
  -6  -5   9       90.53       83.47      5.43 o 
  -5  -5   9      101.50      103.76      5.52 o 
  -4  -5   9      940.85      946.64     25.55 o 
  -3  -5   9       42.04       39.97      2.25 o 
  -2  -5   9       58.81       56.63      4.31 o 
  -1  -5   9        5.30        2.83      1.07 o 
   0  -5   9      670.92      670.44     12.81 o 
   1  -5   9       65.84       65.31      2.61 o 
   2  -5   9      152.37      156.68      4.32 o 
   3  -5   9       24.52       25.89      1.89 o 
   4  -5   9      143.85      149.06      4.32 o 
   5  -5   9       52.60       52.57      4.08 o 
   6  -5   9        1.61        3.41      2.56 o 
  -7  -4   9      188.53      203.78      8.67 o 
  -6  -4   9      139.90      143.51      6.70 o 
  -5  -4   9      124.64      124.10      5.93 o 
  -4  -4   9        6.95       12.32      1.57 o 
  -3  -4   9       30.23       34.08      1.90 o 
  -2  -4   9       45.85       45.11      2.10 o 
  -1  -4   9        0.13       -0.29      0.92 o 
   0  -4   9        0.58        2.10      0.98 o 
   1  -4   9      242.28      255.85      7.01 o 
   2  -4   9      347.87      350.62      7.45 o 
   3  -4   9      297.85      322.54      7.09 o 
   4  -4   9      101.75       93.13      3.19 o 
   5  -4   9        6.49        5.19      3.36 o 
   6  -4   9      198.62      197.84      5.44 o 
  -8  -3   9       17.07       15.99      2.61 o 
  -7  -3   9       63.54       69.93      3.26 o 
  -6  -3   9       76.28       76.10      3.04 o 
  -5  -3   9     1015.82      963.66     14.32 o 
  -4  -3   9      559.76      543.86      8.56 o 
  -3  -3   9      201.20      195.17      3.67 o 
  -2  -3   9      155.72      148.43      3.88 o 
  -1  -3   9        7.19        8.74      1.19 o 
   0  -3   9      710.46      719.00     13.21 o 
   1  -3   9       29.50       26.39      1.52 o 
   2  -3   9      579.21      590.61     11.24 o 
   3  -3   9      425.53      436.51      8.83 o 
   4  -3   9      268.02      263.29      4.84 o 
   5  -3   9       11.12        2.56      2.39 o 
   6  -3   9      425.79      423.43     13.04 o 
   7  -3   9       80.28       89.12      5.18 o 
   8  -3   9       20.22       16.28      3.76 o 
  -8  -2   9      150.70      163.24      5.26 o 
  -7  -2   9        0.03       -0.62      1.67 o 
  -5  -2   9        3.64        1.80      1.67 o 
  -4  -2   9        0.98        1.78      0.85 o 
  -3  -2   9      207.10      214.22      3.90 o 
  -2  -2   9       56.51       43.45      1.30 o 
  -1  -2   9        8.20        7.41      1.03 o 
   0  -2   9     1451.91     1454.19     24.98 o 
   1  -2   9       61.96       63.42      2.25 o 
   2  -2   9      981.67     1013.17     14.46 o 
   3  -2   9       42.26       37.86      2.54 o 
   4  -2   9      104.13       94.83      2.98 o 
   5  -2   9       85.70       79.52      2.37 o 
   6  -2   9      295.43      316.68     13.58 o 
   7  -2   9        0.03        0.89      2.86 o 
   8  -2   9        4.83        4.63      3.40 o 
  -8  -1   9      119.33      141.64      5.34 o 
  -7  -1   9       13.23       14.40      2.07 o 
  -6  -1   9      166.15      158.04      8.29 o 
  -5  -1   9     1328.73     1256.39     18.14 o 
  -4  -1   9      177.19      165.32      3.38 o 
  -3  -1   9      858.02      812.30     12.16 o 
  -2  -1   9        0.00        0.53      0.59 o 
  -1  -1   9      864.80      909.69     12.94 o 
   0  -1   9      382.44      406.60      6.21 o 
   1  -1   9      480.84      528.31      7.89 o 
   2  -1   9     1369.91     1410.53     19.73 o 
   3  -1   9       11.64        5.89      1.41 o 
   4  -1   9      422.98      415.98      6.85 o 
   5  -1   9      753.24      792.44     14.92 o 
   6  -1   9        3.49        2.06      2.24 o 
   7  -1   9        1.53        2.12      1.92 o 
   8  -1   9      145.18      170.14      5.48 o 
  -9   0   9        1.37       -3.15      3.51 o 
  -7   0   9      269.29      267.65      9.63 o 
  -6   0   9      107.53      107.60      2.86 o 
  -5   0   9      665.82      652.83     10.16 o 
  -4   0   9       25.56       22.52      1.23 o 
  -3   0   9      557.53      538.91     10.18 o 
  -2   0   9       67.93       61.30      1.65 o 
  -1   0   9     1470.53     1531.09     21.22 o 
   0   0   9      172.35      196.40      3.43 o 
   1   0   9     2109.63     2062.48     34.63 o 
   2   0   9        2.55        0.76      0.60 o 
   3   0   9     1266.86     1255.04     17.87 o 
   4   0   9      522.58      534.06     10.44 o 
   5   0   9      117.35      120.62      4.56 o 
   6   0   9      107.56      115.10      3.92 o 
   7   0   9      121.30      131.69      5.28 o 
  -9   1   9       26.81       37.72      5.05 o 
  -8   1   9       77.16       88.99      5.42 o 
  -7   1   9       70.23       60.50      3.01 o 
  -6   1   9       29.36       29.73      2.71 o 
  -5   1   9       14.86       16.19      2.51 o 
  -4   1   9      137.32      127.84      2.89 o 
  -3   1   9       46.05       60.45      1.77 o 
  -2   1   9      604.21      606.06      9.10 o 
  -1   1   9      120.39      116.62      2.99 o 
   0   1   9     1371.74     1340.40     19.72 o 
   1   1   9       99.00       82.10      2.63 o 
   2   1   9      227.91      211.11      4.03 o 
   3   1   9      845.42      855.64     12.61 o 
   4   1   9       48.46       45.56      2.22 o 
   5   1   9        3.57        4.76      1.45 o 
   6   1   9       64.95       63.86      2.96 o 
   7   1   9      388.56      428.03      9.84 o 
  -8   2   9       41.18       36.38      2.85 o 
  -7   2   9        1.64        1.75      1.69 o 
  -6   2   9      270.66      272.67      6.78 o 
  -5   2   9       23.83       23.63      2.39 o 
  -4   2   9      715.37      684.80     19.51 o 
  -3   2   9       17.07       19.67      1.17 o 
  -2   2   9     3981.14     4108.45     55.59 o 
  -1   2   9       12.69        4.42      0.96 o 
   0   2   9      779.18      774.69     11.39 o 
   1   2   9      121.29      119.11      3.20 o 
   2   2   9      525.69      489.14      7.72 o 
   3   2   9      227.08      236.53      8.61 o 
   4   2   9       35.87       38.96      2.13 o 
   5   2   9        0.01       -0.91      1.26 o 
   6   2   9      110.79      120.27      4.22 o 
   7   2   9       22.22       29.72      3.03 o 
  -8   3   9        2.03        0.87      2.15 o 
  -7   3   9       88.35      102.54      4.08 o 
  -6   3   9      202.75      205.30      5.79 o 
  -5   3   9      182.45      170.34      4.94 o 
  -4   3   9      467.89      456.01      9.62 o 
  -3   3   9      582.87      600.84     11.80 o 
  -2   3   9      217.07      212.00      5.16 o 
  -1   3   9       37.41       36.32      1.41 o 
   0   3   9        3.34        0.35      0.72 o 
   1   3   9      234.18      224.01      4.23 o 
   2   3   9      949.67      945.20     13.94 o 
   3   3   9        7.79       11.95      1.90 o 
   4   3   9       31.43       29.92      2.06 o 
   5   3   9        0.40       -0.17      1.57 o 
   6   3   9      158.67      182.23      5.56 o 
  -8   4   9       14.39       17.63      2.86 o 
  -7   4   9      507.37      539.62     12.09 o 
  -6   4   9       58.33       48.70      2.93 o 
  -5   4   9      269.18      257.48      6.70 o 
  -4   4   9       26.09       26.26      4.48 o 
  -3   4   9      571.78      572.09     12.13 o 
  -2   4   9      137.71      132.87      3.94 o 
  -1   4   9       76.14       72.36      2.98 o 
   0   4   9      105.80       98.27      3.41 o 
   1   4   9      949.50      934.60     13.90 o 
   2   4   9       56.73       58.74      4.34 o 
   3   4   9        4.83        5.60      1.49 o 
   4   4   9        7.33        7.79      1.80 o 
   5   4   9       20.58       20.59      2.49 o 
   6   4   9        3.67        2.94      2.09 o 
  -7   5   9       58.90       62.67      4.84 o 
  -6   5   9        8.52        6.66      5.03 o 
  -5   5   9       35.85       34.09      3.66 o 
  -4   5   9      110.41      113.43      4.09 o 
  -3   5   9       57.77       55.21      2.79 o 
  -2   5   9        3.37        2.34      1.48 o 
  -1   5   9      386.05      373.76      8.28 o 
   0   5   9       14.75       15.28      7.00 o 
   1   5   9      287.38      290.15      9.60 o 
   2   5   9      166.19      168.88      4.84 o 
   3   5   9        4.24        3.67      1.71 o 
   4   5   9      228.23      236.02      6.48 o 
   5   5   9        8.58       13.20      2.68 o 
  -6   6   9      110.16      128.94     10.62 o 
  -5   6   9       31.97       38.30      3.12 o 
  -4   6   9      145.43      154.90      5.20 o 
  -3   6   9        3.39        1.53      2.21 o 
  -2   6   9      183.24      186.32      5.40 o 
  -1   6   9       51.59       47.63      2.73 o 
   1   6   9        5.60        2.70      2.11 o 
   2   6   9       48.48       43.93      3.73 o 
   3   6   9       16.31       20.73      3.51 o 
   4   6   9        2.50        2.09      2.15 o 
  -5   7   9        3.75        3.95      2.47 o 
  -4   7   9        0.09       -0.18      2.07 o 
  -3   7   9       20.49       15.30      2.48 o 
  -2   7   9        2.06        3.33      1.89 o 
  -1   7   9        2.66        6.29      2.03 o 
   0   7   9       13.03        9.51      2.86 o 
   1   7   9       71.19       65.76      4.37 o 
   2   7   9        2.97        5.32      2.80 o 
  -2   8   9        1.31        0.27      2.22 o 
  -2  -9  10        1.74        0.81      3.11 o 
  -1  -9  10       12.21       18.33      2.75 o 
   0  -9  10        6.88       -1.39      3.17 o 
   1  -9  10       14.64       14.52      3.86 o 
   2  -9  10        0.17       -0.32      3.24 o 
   3  -9  10       14.22       11.33      3.83 o 
  -4  -8  10        2.92        4.21      3.54 o 
  -3  -8  10        5.03        5.42      3.14 o 
  -2  -8  10       42.74       45.63      2.82 o 
  -1  -8  10      101.75      100.93      3.95 o 
   0  -8  10        8.02        9.01      1.92 o 
   1  -8  10       25.17       31.83      2.58 o 
   2  -8  10        0.27       -2.92      2.44 o 
   3  -8  10      137.97      139.73      7.28 o 
   4  -8  10       29.58       29.50      4.63 o 
   5  -8  10       64.51       67.23      5.64 o 
  -5  -7  10       50.34       55.26      4.87 o 
  -4  -7  10       42.33       40.84      4.01 o 
  -3  -7  10      147.13      144.32      6.88 o 
  -2  -7  10        0.21        0.57      1.65 o 
  -1  -7  10      329.63      321.72      7.66 o 
   0  -7  10        0.06       -1.00      1.37 o 
   1  -7  10      102.74      105.07      3.75 o 
   2  -7  10       20.85       18.98      2.14 o 
   3  -7  10      212.20      202.33      8.38 o 
   4  -7  10        8.52        8.51      3.21 o 
   5  -7  10       30.02       39.88      4.94 o 
   6  -7  10       52.79       52.94      5.10 o 
  -6  -6  10       17.74       15.38      3.96 o 
  -5  -6  10       36.65       36.85      3.91 o 
  -4  -6  10       23.23       20.61      3.49 o 
  -3  -6  10      213.75      203.99      5.53 o 
  -2  -6  10     1071.10     1048.93     22.06 o 
  -1  -6  10       19.14       23.69      2.17 o 
   0  -6  10       61.78       59.78      2.72 o 
   1  -6  10      364.74      371.15      8.24 o 
   2  -6  10       50.37       45.95      2.39 o 
   3  -6  10       46.47       49.57      2.60 o 
   4  -6  10      258.51      274.97      6.79 o 
   5  -6  10       56.30       57.73      4.56 o 
   6  -6  10      163.25      162.78      7.80 o 
  -7  -5  10        0.88        0.19      3.18 o 
  -6  -5  10        0.07       -3.69      2.64 o 
  -5  -5  10       62.24       52.75      4.14 o 
  -4  -5  10        0.16        0.42      1.44 o 
  -3  -5  10     1024.18     1000.83     25.42 o 
  -2  -5  10        5.89        4.26      1.38 o 
  -1  -5  10       22.48       21.26      1.93 o 
   0  -5  10      101.33      101.30      3.38 o 
   1  -5  10        5.76        3.17      1.20 o 
   2  -5  10      504.32      509.16     10.41 o 
   3  -5  10      151.98      145.35      4.27 o 
   4  -5  10      644.76      630.89     12.62 o 
   5  -5  10       43.58       41.58      3.32 o 
   6  -5  10      312.75      361.34      8.50 o 
  -7  -4  10       12.88       12.11      3.57 o 
  -6  -4  10       26.70       26.42      3.91 o 
  -5  -4  10      301.21      309.73     10.72 o 
  -4  -4  10      160.03      151.14      8.85 o 
  -3  -4  10      258.98      241.21      6.08 o 
  -2  -4  10      109.17      102.19      3.30 o 
  -1  -4  10      236.70      227.68      5.42 o 
   0  -4  10      220.86      225.53      5.40 o 
   1  -4  10      488.97      479.35      9.65 o 
   2  -4  10      758.88      758.05     14.25 o 
   3  -4  10       76.87       71.56      2.78 o 
   4  -4  10      193.88      168.53      4.68 o 
   5  -4  10       10.76       12.04      3.62 o 
   6  -4  10      137.19      138.91      4.52 o 
   7  -4  10       15.75       10.81      3.25 o 
  -8  -3  10      100.45      113.46      6.59 o 
  -7  -3  10       26.61       19.01      3.85 o 
  -6  -3  10       10.51        8.00      2.69 o 
  -5  -3  10       13.08       10.24      1.59 o 
  -4  -3  10      461.20      412.89      8.66 o 
  -3  -3  10        5.54        6.39      1.74 o 
  -2  -3  10       43.74       38.52      3.20 o 
  -1  -3  10     1539.00     1588.18     27.48 o 
   0  -3  10     1244.07     1294.09     22.69 o 
   1  -3  10      503.51      493.18      9.71 o 
   2  -3  10       44.06       43.74      2.41 o 
   3  -3  10      344.07      323.72      7.10 o 
   4  -3  10       40.15       44.91      3.28 o 
   5  -3  10      310.73        8.18      2.41 o 
   6  -3  10        1.35       -0.55      2.31 o 
   7  -3  10        1.53        1.19      2.92 o 
  -8  -2  10       64.74       68.44      3.47 o 
  -7  -2  10        9.50        5.61      3.98 o 
  -6  -2  10      225.12      227.31      5.79 o 
  -5  -2  10      134.52      122.64      2.98 o 
  -4  -2  10      200.58      194.60      3.83 o 
  -3  -2  10     1155.96     1184.57     20.98 o 
  -2  -2  10     1524.52     1617.78     27.92 o 
  -1  -2  10      103.30       99.81      2.98 o 
   0  -2  10     1100.00     1159.20     20.37 o 
   1  -2  10       20.23       17.25      1.37 o 
   2  -2  10       11.42        7.20      1.15 o 
   3  -2  10        0.01       -0.18      0.90 o 
   4  -2  10      190.95      209.65      7.55 o 
   5  -2  10      448.18      447.20      9.41 o 
   6  -2  10       87.52       72.79      4.62 o 
   7  -2  10      111.63      105.95      5.97 o 
  -8  -1  10        7.34        4.98      3.38 o 
  -7  -1  10       24.02       24.94      4.34 o 
  -6  -1  10       96.33       83.07      2.55 o 
  -5  -1  10      209.46      194.00      4.01 o 
  -4  -1  10      349.30      346.41      5.94 o 
  -3  -1  10      293.69      301.73      5.17 o 
  -2  -1  10      493.53      490.98      7.55 o 
  -1  -1  10        9.30        4.98      1.39 o 
   0  -1  10        0.58        4.47      1.25 o 
   1  -1  10      654.62      665.50      9.80 o 
   2  -1  10      349.13      340.20      5.56 o 
   3  -1  10        0.66        0.68      0.82 o 
   4  -1  10      296.29      297.79      5.33 o 
   5  -1  10        7.82        7.10      2.03 o 
   6  -1  10       30.61       33.97      2.69 o 
   7  -1  10      116.75      134.42      6.83 o 
  -7   0  10      280.87      284.56      9.93 o 
  -6   0  10        8.87        7.14      2.01 o 
  -5   0  10      839.44      871.56     16.58 o 
  -4   0  10      474.59      461.10      7.48 o 
  -3   0  10       42.35       43.33      3.62 o 
  -2   0  10      229.48      229.60      4.07 o 
  -1   0  10       67.80       67.39      1.73 o 
   0   0  10       34.23       17.70      0.94 o 
   1   0  10      734.48      786.48     11.49 o 
   2   0  10      225.56      209.77      6.16 o 
   3   0  10       95.53       94.38      2.35 o 
   4   0  10       39.54       35.85      2.21 o 
   5   0  10       70.08       67.35      2.75 o 
   6   0  10        2.51        2.22      1.67 o 
   7   0  10      101.64       94.63      3.81 o 
  -8   1  10        0.03       -3.18      2.69 o 
  -7   1  10      363.09      355.28      8.36 o 
  -6   1  10        4.12        3.17      1.53 o 
  -5   1  10      602.91      589.71     11.73 o 
  -4   1  10      104.88      101.55      2.57 o 
  -3   1  10      717.72      711.44     10.72 o 
  -2   1  10        4.97        3.37      1.14 o 
  -1   1  10       30.17       19.74      1.24 o 
   0   1  10      247.02      273.12      4.66 o 
   1   1  10       83.68       72.20      1.91 o 
   2   1  10       97.55      104.32      2.46 o 
   3   1  10       98.81      106.21      2.58 o 
   4   1  10      210.10      214.62      5.33 o 
   5   1  10       43.99       43.22      2.36 o 
   6   1  10       69.19       67.79      4.13 o 
   7   1  10        0.13       -0.45      2.01 o 
  -8   2  10       40.14       42.87      3.14 o 
  -7   2  10       13.67       13.88      2.19 o 
  -6   2  10      426.82      421.03      9.39 o 
  -5   2  10       86.92       84.73      3.25 o 
  -4   2  10      265.09      255.95      6.15 o 
  -3   2  10        2.04        1.54      0.85 o 
  -2   2  10        7.69       10.28      2.11 o 
  -1   2  10        0.59       -0.49      0.71 o 
   0   2  10        0.87        1.61      0.69 o 
   1   2  10       68.21       54.23      2.10 o 
   2   2  10      230.82      224.40      4.27 o 
   3   2  10        0.84        1.44      1.21 o 
   4   2  10      318.01      319.56     13.71 o 
   5   2  10       32.87       33.80      2.17 o 
   6   2  10       26.18       30.09      2.31 o 
  -8   3  10      170.05      176.26      7.57 o 
  -7   3  10       37.92       36.87      2.81 o 
  -6   3  10      668.32      662.58     13.67 o 
  -5   3  10       76.67       83.67      3.41 o 
  -4   3  10      446.34      437.30      9.41 o 
  -3   3  10      102.11      106.77      3.55 o 
  -2   3  10       35.98       39.38      2.06 o 
  -1   3  10       15.66       13.12      1.41 o 
   0   3  10       44.37       41.60      1.55 o 
   1   3  10       19.21       20.06      2.80 o 
   2   3  10      107.49      102.96      3.33 o 
   3   3  10       79.80       79.93      4.94 o 
   4   3  10       26.03       29.19      3.86 o 
   5   3  10        6.29        5.17      1.86 o 
   6   3  10        8.61       12.52      4.30 o 
  -7   4  10       59.83       63.62      3.58 o 
  -6   4  10       31.09       34.30      2.97 o 
  -5   4  10        9.87        9.45      1.96 o 
  -4   4  10       41.06       41.05      2.49 o 
  -3   4  10        3.17        3.09      1.53 o 
  -2   4  10       30.28       29.42      2.11 o 
  -1   4  10       27.87       23.04      1.86 o 
   0   4  10       32.26       31.12      1.49 o 
   1   4  10      130.88      138.05      3.27 o 
   2   4  10        6.31        4.31      1.48 o 
   3   4  10      295.23      304.53      7.27 o 
   4   4  10      239.68      247.92      6.55 o 
   5   4  10       44.96       53.25      3.01 o 
  -7   5  10       81.74       90.72      4.33 o 
  -6   5  10       53.72       54.50      3.35 o 
  -5   5  10      122.53      122.89      4.54 o 
  -4   5  10        4.12        1.26      1.59 o 
  -3   5  10        5.41        5.23      1.70 o 
  -2   5  10      173.53      180.54      5.17 o 
  -1   5  10        4.04        1.55      2.86 o 
   0   5  10       86.16       54.70      3.79 o 
   1   5  10      182.49      170.11      6.80 o 
   2   5  10       36.44       43.56      2.51 o 
   3   5  10        2.24        3.41      1.79 o 
   4   5  10        8.97        9.17      2.27 o 
  -6   6  10       16.93       18.30      2.98 o 
  -5   6  10       64.25       61.47      3.59 o 
  -4   6  10       53.74       55.17      3.23 o 
  -3   6  10       40.01       36.38      2.76 o 
  -2   6  10      132.77      131.10      8.12 o 
  -1   6  10       29.43       32.14      2.52 o 
   0   6  10      367.72      344.57     11.21 o 
   1   6  10        6.54        4.69      2.38 o 
   2   6  10       97.31      117.84      5.94 o 
   3   6  10        8.18       10.52      3.25 o 
  -4   7  10       40.12       39.04      3.52 o 
  -3   7  10        9.71        2.90      2.16 o 
  -2   7  10       26.57       23.27      5.84 o 
  -1   7  10       46.26       49.70      5.21 o 
   0   7  10       32.77       31.88      3.53 o 
   1   7  10        3.92        6.36      2.82 o 
  -1  -9  11        6.58        8.21      2.44 o 
   0  -9  11       48.48       55.63      4.71 o 
   1  -9  11        3.47        4.23      3.24 o 
   2  -9  11       44.60       47.48      4.79 o 
  -3  -8  11       25.65       24.30      4.21 o 
  -2  -8  11       22.22       26.84      2.87 o 
  -1  -8  11      233.72      232.83      6.52 o 
   0  -8  11       43.09       43.01      3.04 o 
   1  -8  11      196.63      187.54      5.59 o 
   2  -8  11      210.66      207.32      8.96 o 
   3  -8  11       39.87       43.80      5.00 o 
   4  -8  11       76.41       76.87      5.85 o 
  -5  -7  11       58.22       59.60      5.11 o 
  -4  -7  11        0.19        2.13      2.95 o 
  -3  -7  11      186.23      184.52      7.90 o 
  -2  -7  11       45.66       42.13      2.77 o 
  -1  -7  11      502.58      499.20     10.77 o 
   0  -7  11       15.70       13.56      2.04 o 
   1  -7  11      226.26      221.07      5.98 o 
   2  -7  11        8.44        8.70      1.89 o 
   3  -7  11       47.83       58.61      3.01 o 
   4  -7  11       18.66       14.20      3.20 o 
   5  -7  11      131.53      148.11      7.74 o 
  -6  -6  11       63.89       70.28      5.43 o 
  -5  -6  11       18.12       16.92      3.37 o 
  -4  -6  11       46.31       56.74      4.43 o 
  -3  -6  11       22.75       22.86      2.38 o 
  -2  -6  11      187.47      189.06      5.30 o 
  -1  -6  11      481.92      469.06     10.01 o 
   0  -6  11       45.91       41.58      2.39 o 
   1  -6  11      272.97      270.43      6.65 o 
   2  -6  11       21.05       20.64      2.12 o 
   3  -6  11       10.81       16.18      2.08 o 
   4  -6  11        6.63       10.14      2.59 o 
   5  -6  11       55.27       64.85      4.87 o 
   6  -6  11       24.93       16.40      4.01 o 
  -6  -5  11      403.89      387.71     13.46 o 
  -5  -5  11       82.39       80.32      5.16 o 
  -4  -5  11       28.36       30.78      2.22 o 
  -3  -5  11      188.64      182.34      5.07 o 
  -2  -5  11      670.28      693.19     13.58 o 
  -1  -5  11        7.70        6.16      2.17 o 
   0  -5  11      679.38      663.29     12.96 o 
   1  -5  11        0.00       -0.27      1.16 o 
   2  -5  11      126.07      134.86      4.14 o 
   3  -5  11      194.73      183.41      5.08 o 
   4  -5  11      144.17      136.32      4.82 o 
   5  -5  11       35.86       40.50      2.76 o 
   6  -5  11        6.46        6.93      2.07 o 
  -7  -4  11       36.81       33.04      4.63 o 
  -6  -4  11       66.59       69.44      4.88 o 
  -5  -4  11       71.81       79.69      4.92 o 
  -4  -4  11       74.78       68.06      2.94 o 
  -3  -4  11        7.35        8.14      1.68 o 
  -2  -4  11      367.20      344.17      7.58 o 
  -1  -4  11       28.97       27.78      2.33 o 
   0  -4  11      551.03      543.15     10.80 o 
   1  -4  11      900.98      905.18     16.74 o 
   2  -4  11      465.84      478.00     12.07 o 
   3  -4  11      124.41      124.31      3.89 o 
   4  -4  11      233.55      236.07      6.19 o 
   5  -4  11       94.96       98.83      3.71 o 
   6  -4  11       33.79       38.59      3.51 o 
   7  -4  11       75.35       77.09      4.94 o 
  -7  -3  11      283.64      279.17     10.60 o 
  -6  -3  11        0.79       -0.10      2.22 o 
  -5  -3  11       50.11       60.71      3.62 o 
  -4  -3  11      190.13      178.84      4.81 o 
  -3  -3  11       16.80       16.13      1.70 o 
  -2  -3  11        4.06        3.35      1.04 o 
  -1  -3  11      258.27      258.16      5.96 o 
   0  -3  11       19.98       21.64      1.64 o 
   1  -3  11       47.25       52.90      2.29 o 
   2  -3  11       67.54       71.07      2.75 o 
   3  -3  11      152.75      143.12      4.14 o 
   4  -3  11      228.53      230.05      7.67 o 
   6  -3  11       27.67       22.45      3.57 o 
   7  -3  11       48.64       53.85      4.46 o 
  -8  -2  11        3.45        2.15      3.25 o 
  -7  -2  11      416.72      453.86     14.42 o 
  -6  -2  11        0.00        0.11      1.50 o 
  -5  -2  11      318.46      315.52      8.15 o 
  -4  -2  11       81.07       81.79      2.99 o 
  -3  -2  11      566.41      578.36     11.31 o 
  -2  -2  11       44.60       43.24      2.08 o 
  -1  -2  11      270.80      269.24      6.03 o 
   0  -2  11      354.61      352.28      7.39 o 
   1  -2  11      262.46      257.20      5.87 o 
   2  -2  11      178.03      179.11      4.59 o 
   3  -2  11       61.12       62.83      2.59 o 
   4  -2  11      623.51      577.53     16.47 o 
   5  -2  11       20.84       15.87      2.88 o 
   6  -2  11      253.41      266.64      9.77 o 
   7  -2  11       24.36       16.56      3.37 o 
  -7  -1  11       67.56       89.49      5.21 o 
  -6  -1  11      204.08      190.85      7.17 o 
  -5  -1  11      160.23      147.77      4.30 o 
  -4  -1  11       49.40       42.96      2.16 o 
  -3  -1  11      141.54      141.66      3.94 o 
  -2  -1  11       69.00       77.31      2.71 o 
  -1  -1  11        9.89        4.40      1.03 o 
   0  -1  11       11.23       13.80      1.59 o 
   1  -1  11       12.29       18.73      1.54 o 
   2  -1  11      342.72      372.20      9.96 o 
   4  -1  11      332.84      346.49      7.66 o 
   5  -1  11       16.60       11.13      2.73 o 
   6  -1  11      210.02      220.84      8.76 o 
   7  -1  11       33.88       31.55      4.47 o 
  -7   0  11       11.26       14.20      2.13 o 
  -6   0  11       39.25       32.79      2.25 o 
  -5   0  11      177.55      176.83      3.87 o 
  -4   0  11      446.37      429.16     14.55 o 
  -3   0  11     1048.95     1063.22     18.96 o 
  -2   0  11       80.87       83.55      2.62 o 
  -1   0  11       59.98       49.34      1.52 o 
   0   0  11      110.07      109.02      2.38 o 
   1   0  11      705.76      784.84     11.59 o 
   2   0  11       38.50       35.80      3.09 o 
   3   0  11      146.96      136.11      3.05 o 
   4   0  11      119.33      125.70      3.73 o 
   5   0  11      220.14      243.65      9.11 o 
   6   0  11        1.00        0.73      2.57 o 
   7   0  11      108.42      119.48      6.68 o 
  -8   1  11        6.13       10.69      3.49 o 
  -7   1  11       11.35       10.39      2.15 o 
  -6   1  11       55.25       58.23      3.64 o 
  -5   1  11       65.28       61.40      2.75 o 
  -4   1  11        1.07        1.93      0.96 o 
  -3   1  11      240.62      228.51      4.33 o 
  -2   1  11      340.66      340.83      5.75 o 
  -1   1  11      115.69      121.18      8.22 o 
   0   1  11       31.04       31.52      1.45 o 
   1   1  11      334.61      364.06      7.31 o 
   2   1  11       90.43       83.08      2.21 o 
   3   1  11      207.64      214.06      5.22 o 
   4   1  11        0.14       -0.38      1.23 o 
   5   1  11      415.12      456.76      9.78 o 
   6   1  11        9.34        9.89      2.31 o 
  -8   2  11       81.20       96.55      4.23 o 
  -7   2  11       52.06       55.34      3.19 o 
  -6   2  11        1.25       -0.50      1.63 o 
  -5   2  11       25.23       28.62      2.24 o 
  -4   2  11      264.04      249.06      7.33 o 
  -3   2  11      160.19      161.76      4.39 o 
  -2   2  11        2.52        1.81      1.21 o 
  -1   2  11       61.32       64.50      1.93 o 
   0   2  11      215.44      205.95      4.86 o 
   1   2  11       97.91       84.63      2.75 o 
   2   2  11      166.86      161.44      3.48 o 
   3   2  11      124.80      122.64      3.72 o 
   4   2  11      176.01      180.45      5.01 o 
   5   2  11       61.34       63.70      3.02 o 
   6   2  11        2.86        3.95      2.09 o 
  -8   3  11       15.63       17.47      2.80 o 
  -7   3  11       11.09       14.44      2.51 o 
  -6   3  11        0.72        1.36      1.78 o 
  -5   3  11      114.21      109.32      5.18 o 
  -4   3  11       84.88       80.86      3.22 o 
  -3   3  11      119.95      124.62      4.97 o 
  -2   3  11      381.17      368.25      7.99 o 
  -1   3  11        5.28        3.98      1.28 o 
   0   3  11      935.18      936.55     17.12 o 
   1   3  11       14.95       14.23      1.33 o 
   2   3  11      451.71      461.11      9.81 o 
   3   3  11        3.67        2.96      1.41 o 
   4   3  11      134.79      147.39      4.58 o 
   5   3  11        6.26        6.20      2.00 o 
  -7   4  11       14.64       17.18      3.34 o 
  -6   4  11      124.63      122.19      4.66 o 
  -5   4  11      111.68      115.21      4.28 o 
  -4   4  11       12.12       10.82      3.11 o 
  -3   4  11       87.07       95.66      3.59 o 
  -2   4  11      355.71      365.13      8.20 o 
  -1   4  11        1.75        2.86      1.35 o 
   0   4  11      267.22      278.55      6.54 o 
   1   4  11       54.70       58.99      2.16 o 
   2   4  11       28.47       30.31      2.17 o 
   3   4  11      139.91      145.85      4.60 o 
   4   4  11       38.43       47.62      2.81 o 
   5   4  11        5.91        9.03      2.21 o 
  -6   5  11       72.98       80.32      8.20 o 
  -5   5  11       20.59       30.69      8.57 o 
  -4   5  11        5.24        5.14      1.89 o 
  -3   5  11       67.17       68.16      3.21 o 
  -2   5  11       89.27       84.12      3.42 o 
  -1   5  11       86.72       87.94      3.42 o 
   0   5  11        0.12        0.15      1.48 o 
   1   5  11      138.86      134.76      5.97 o 
   2   5  11        8.00        7.57      2.60 o 
   3   5  11       57.82       73.03      3.42 o 
   4   5  11        4.88        4.13      2.14 o 
  -5   6  11        2.60        2.69      4.43 o 
  -4   6  11       18.97       21.28      2.74 o 
  -3   6  11       40.08       36.42      2.89 o 
  -2   6  11        1.90        2.59      3.33 o 
  -1   6  11       98.09       94.48      3.82 o 
   0   6  11       61.96       60.65      4.17 o 
   1   6  11      181.20      183.82      7.41 o 
   2   6  11       16.58       20.77      3.62 o 
  -3   7  11       21.01       20.04      3.91 o 
  -2   7  11       85.37       92.12      4.13 o 
  -1   7  11       53.92       50.98      4.30 o 
   0   7  11       51.49       53.00      4.28 o 
  -3  -8  12        1.85       -2.38      3.11 o 
  -2  -8  12        0.67        1.87      2.04 o 
  -1  -8  12       36.17       37.68      3.15 o 
   0  -8  12        0.02        0.15      1.82 o 
   1  -8  12        1.76        2.34      2.02 o 
   2  -8  12       30.56       37.40      4.59 o 
   3  -8  12        0.09       -4.23      2.82 o 
   4  -8  12        4.36        4.75      3.50 o 
  -4  -7  12       20.71       23.88      4.14 o 
  -3  -7  12       30.12       29.24      4.21 o 
  -2  -7  12       86.93       93.05      3.82 o 
  -1  -7  12       12.79       11.06      2.11 o 
   0  -7  12        2.50        0.60      1.61 o 
   1  -7  12        1.40        0.95      1.65 o 
   2  -7  12       82.97       81.97      3.51 o 
   3  -7  12       16.22       20.26      3.01 o 
   4  -7  12       26.05       29.24      4.18 o 
   5  -7  12      133.38      145.05      7.71 o 
  -5  -6  12       63.47       65.41      5.04 o 
  -4  -6  12        0.64        1.10      2.32 o 
  -3  -6  12       60.08       65.61      3.07 o 
  -2  -6  12        3.77        5.34      1.56 o 
  -1  -6  12       90.42       85.56      3.39 o 
   0  -6  12        0.01        0.81      1.46 o 
   1  -6  12       30.44       29.66      2.51 o 
   2  -6  12       25.80       22.15      3.81 o 
   3  -6  12       59.75       62.28      2.98 o 
   4  -6  12      107.76      110.51      4.07 o 
   5  -6  12      154.30      158.65      5.14 o 
   6  -6  12        9.92        3.98      3.43 o 
  -6  -5  12       15.34        7.44      3.30 o 
  -5  -5  12      174.37      192.54      8.41 o 
  -4  -5  12       46.05       37.36      4.18 o 
  -3  -5  12      265.52      268.68      6.65 o 
  -2  -5  12        3.15        6.33      1.65 o 
  -1  -5  12      203.76      168.71      4.79 o 
   0  -5  12       88.21       94.77      3.43 o 
   1  -5  12        4.22        4.27      2.44 o 
   2  -5  12        0.18       -0.75      1.30 o 
   3  -5  12       85.76       80.16      3.24 o 
   4  -5  12       51.59       55.50      2.86 o 
   5  -5  12        1.23        3.81      1.81 o 
   6  -5  12      139.62      155.65      5.16 o 
  -7  -4  12        0.01       -0.93      3.02 o 
  -6  -4  12      150.06      146.99      7.19 o 
  -5  -4  12        3.59        2.56      2.28 o 
  -4  -4  12       36.06       31.17      2.19 o 
  -3  -4  12       33.70       29.74      2.52 o 
  -2  -4  12      195.06      187.42      5.06 o 
  -1  -4  12      173.77      162.35      4.52 o 
   0  -4  12        6.24        7.33      1.41 o 
   1  -4  12       25.13       20.60      1.72 o 
   2  -4  12        0.03        0.61      1.29 o 
   3  -4  12       70.68       69.57      3.76 o 
   4  -4  12      169.94      171.13      6.27 o 
   5  -4  12        8.92       11.60      2.06 o 
   6  -4  12      161.86      187.69      7.87 o 
  -7  -3  12        1.44        0.68      2.95 o 
  -6  -3  12        0.56       -0.86      2.40 o 
  -5  -3  12      287.71      272.33      6.71 o 
  -4  -3  12      714.81      671.62     13.17 o 
  -3  -3  12      776.56      766.74     14.62 o 
  -2  -3  12        1.85        3.05      1.15 o 
  -1  -3  12      232.11      230.11      5.62 o 
   0  -3  12       73.30       67.29      2.70 o 
   1  -3  12       66.87       60.38      2.57 o 
   2  -3  12      238.59      240.55      5.90 o 
   3  -3  12        1.36        1.30      1.32 o 
   4  -3  12      458.14      462.38      9.85 o 
   6  -3  12       53.87       60.66      4.33 o 
  -8  -2  12      118.67      149.32      7.67 o 
  -7  -2  12       59.70       62.68      4.72 o 
  -6  -2  12      117.69      115.94      4.05 o 
  -5  -2  12       15.98       13.01      1.85 o 
  -4  -2  12        1.51        1.65      1.47 o 
  -3  -2  12      149.48      137.04      4.02 o 
  -2  -2  12       95.43       91.46      3.15 o 
  -1  -2  12      190.51      183.89      4.70 o 
   0  -2  12      104.94       91.78      5.12 o 
   1  -2  12      513.73      480.43      9.73 o 
   2  -2  12      338.83      312.38      6.98 o 
   3  -2  12      176.87      176.16      4.81 o 
   5  -2  12       46.44       49.87      3.89 o 
   6  -2  12        4.76        3.47      2.77 o 
   7  -2  12      103.07      130.73      6.96 o 
  -7  -1  12       14.44       19.20      3.50 o 
  -6  -1  12        1.36       -0.67      1.50 o 
  -5  -1  12      875.19      867.80     28.20 o 
  -4  -1  12     1140.08     1128.74     24.82 o 
  -3  -1  12       16.44       12.59      4.57 o 
  -2  -1  12      420.83      375.50      8.50 o 
  -1  -1  12       69.18       69.15      2.62 o 
   0  -1  12     1106.05     1128.27     20.19 o 
   1  -1  12      230.18      229.69      5.49 o 
   2  -1  12       17.08       20.00      1.88 o 
   3  -1  12      421.86      169.55      6.43 o 
   4  -1  12        1.60        0.16      1.31 o 
   5  -1  12        1.37        1.58      2.15 o 
   6  -1  12       37.04       31.57      4.26 o 
  -7   0  12        0.00        2.92      2.64 o 
  -6   0  12       49.13       45.76      3.88 o 
  -5   0  12      302.71      304.86      7.11 o 
  -4   0  12      259.15      140.73      5.58 o 
  -3   0  12      334.83      321.61      7.09 o 
  -2   0  12      504.26      496.52      9.93 o 
  -1   0  12        2.90        3.37      2.28 o 
   0   0  12      345.55      345.24      7.38 o 
   1   0  12      156.86      173.33      4.54 o 
   2   0  12      662.39      638.77     12.32 o 
   3   0  12        1.32        0.70      1.27 o 
   4   0  12      228.31      240.09      8.80 o 
   5   0  12      139.11      140.05      6.67 o 
   6   0  12       17.60       28.77      4.20 o 
  -7   1  12      109.69      126.48      4.50 o 
  -6   1  12        4.62        4.48      1.76 o 
  -5   1  12     1337.79     1325.70     33.04 o 
  -4   1  12       78.80       75.21      2.32 o 
  -3   1  12      481.82      481.59      8.04 o 
  -2   1  12        4.48        3.28      0.92 o 
  -1   1  12      203.02      198.71      4.92 o 
   0   1  12       34.24       43.03      2.10 o 
   1   1  12      113.27      103.47      3.28 o 
   2   1  12      384.78      380.88      8.35 o 
   3   1  12       38.85       32.90      2.93 o 
   4   1  12      192.59      208.75      8.28 o 
   5   1  12       11.06        8.64      2.73 o 
   6   1  12        0.51        0.77      2.90 o 
  -7   2  12      107.72      113.31      4.46 o 
  -6   2  12       13.59       11.53      3.49 o 
  -5   2  12      187.74      195.14      5.45 o 
  -4   2  12       19.57       25.07      3.99 o 
  -3   2  12        1.46       -0.51      1.19 o 
  -2   2  12       55.09       50.88      1.81 o 
  -1   2  12      776.60      750.03     14.61 o 
   0   2  12       12.68       13.33      2.43 o 
   1   2  12      676.16      683.20     10.56 o 
   2   2  12       55.36       62.06      2.11 o 
   3   2  12      255.52      268.53      6.43 o 
   4   2  12       33.24       36.80      2.36 o 
   5   2  12        4.19        4.50      2.72 o 
  -7   3  12       17.27       11.51      4.52 o 
  -6   3  12       65.17       65.08      3.39 o 
  -5   3  12       41.51       38.56      2.63 o 
  -4   3  12       54.75       57.77      2.94 o 
  -3   3  12      101.26      100.94      3.58 o 
  -2   3  12      643.74      612.16     12.16 o 
  -1   3  12        1.71        1.56      1.28 o 
   0   3  12       58.72       62.03      3.20 o 
   1   3  12       26.86       26.17      1.77 o 
   2   3  12       23.13       24.89      2.09 o 
   3   3  12      114.33      120.61      4.02 o 
   4   3  12       69.83       79.65      3.43 o 
   5   3  12       18.07       21.92      3.93 o 
  -7   4  12        0.09       -1.17      2.37 o 
  -6   4  12      253.06      271.00      7.51 o 
  -5   4  12       72.73       72.23      4.11 o 
  -4   4  12      295.98      302.67      7.61 o 
  -3   4  12       78.56       77.85      3.33 o 
  -2   4  12      602.87      609.90     12.43 o 
  -1   4  12      136.52      130.11      4.11 o 
   0   4  12       60.59       59.89      2.73 o 
   1   4  12       16.26       19.83      2.08 o 
   2   4  12       99.58      106.61      3.76 o 
   3   4  12        0.56        0.66      1.68 o 
   4   4  12       36.42       43.07      3.05 o 
  -6   5  12       22.98       26.95      4.90 o 
  -5   5  12       15.29       16.44      3.49 o 
  -4   5  12      289.41      287.74     11.43 o 
  -3   5  12       99.27       98.91      3.90 o 
  -2   5  12        0.71        2.17      1.69 o 
  -1   5  12        4.52        3.72      1.78 o 
   0   5  12        1.02        0.12      1.58 o 
   1   5  12        1.60        0.64      1.93 o 
   2   5  12       13.99       15.37      3.02 o 
   3   5  12        0.04       -2.59      2.00 o 
  -4   6  12       10.66       12.29      2.55 o 
  -3   6  12       25.58       36.38      3.20 o 
  -2   6  12       54.60       52.61      3.07 o 
  -1   6  12       75.69       78.40      3.62 o 
   0   6  12       31.00       33.35      3.40 o 
   1   6  12        0.07       -3.06      2.59 o 
  -2  -8  13       31.97       38.54      3.38 o 
  -1  -8  13        0.81        1.69      2.15 o 
   0  -8  13       65.81       65.43      3.49 o 
   1  -8  13       56.94       56.76      3.23 o 
   2  -8  13       60.34       65.41      3.50 o 
   3  -8  13        0.02        3.01      3.47 o 
  -4  -7  13       13.07       10.14      3.70 o 
  -3  -7  13       28.80       31.52      3.10 o 
  -2  -7  13       43.42       47.09      5.81 o 
  -1  -7  13        4.17        3.17      1.86 o 
   0  -7  13       71.42       70.14      3.33 o 
   1  -7  13       72.46       69.84      3.46 o 
   2  -7  13        2.05        3.38      1.85 o 
   3  -7  13      122.41      114.70      4.36 o 
   4  -7  13       21.11       20.38      3.94 o 
  -5  -6  13       29.01       31.81      4.76 o 
  -4  -6  13       13.04        5.85      3.02 o 
  -3  -6  13       22.57       20.75      3.42 o 
  -2  -6  13       48.80       50.44      2.77 o 
  -1  -6  13      913.63      884.81     17.13 o 
   0  -6  13        0.07       -1.75      1.49 o 
   1  -6  13      149.59      149.96      4.71 o 
   2  -6  13      125.48      121.47      4.21 o 
   3  -6  13      144.99      147.86      4.82 o 
   4  -6  13       14.88       14.28      4.00 o 
   5  -6  13       27.45       32.22      2.84 o 
  -6  -5  13       37.37       38.17      4.72 o 
  -5  -5  13        6.27        4.63      2.96 o 
  -4  -5  13       12.70       11.88      2.95 o 
  -3  -5  13       74.25       70.66      3.12 o 
  -2  -5  13      276.95      271.73      6.75 o 
  -1  -5  13      673.47      614.85     12.49 o 
   0  -5  13       11.74        8.99      1.65 o 
   1  -5  13      293.36      298.87      7.17 o 
   2  -5  13      140.72      132.40      4.31 o 
   3  -5  13       16.48       22.16      4.82 o 
   4  -5  13        5.41        3.88      2.56 o 
   5  -5  13        2.59        4.08      1.92 o 
   6  -5  13       46.28       55.75      3.42 o 
  -6  -4  13      100.59      105.00      6.09 o 
  -5  -4  13      142.50      146.86      4.77 o 
  -4  -4  13      140.28      156.12      4.79 o 
  -3  -4  13      215.36      188.84      5.28 o 
  -2  -4  13      815.70      772.94     14.94 o 
  -1  -4  13       97.93       94.63      3.41 o 
   0  -4  13       23.45       21.50      2.10 o 
   1  -4  13      105.44      101.62      3.56 o 
   2  -4  13       55.14       58.84      2.75 o 
   3  -4  13        0.38       -0.15      1.44 o 
   4  -4  13      110.17      107.01      3.96 o 
   5  -4  13       20.44       22.16      2.58 o 
   6  -4  13       44.64       46.03      4.15 o 
  -7  -3  13       28.92       23.51      4.18 o 
  -6  -3  13       27.30       24.52      3.95 o 
  -5  -3  13       21.19       31.62      3.89 o 
  -4  -3  13       50.79       44.69      2.56 o 
  -3  -3  13      518.49      488.70     10.20 o 
  -2  -3  13       12.59        7.24      1.44 o 
  -1  -3  13      674.27      639.43     18.92 o 
   0  -3  13      790.02      745.93     14.33 o 
   1  -3  13       59.76       60.10      2.72 o 
   2  -3  13      433.21      460.85      9.72 o 
   3  -3  13      181.90      175.15      4.96 o 
   4  -3  13      226.12      218.88      5.87 o 
   5  -3  13       17.55       11.48      3.70 o 
   6  -3  13        6.32       11.72      3.12 o 
  -7  -2  13      122.65      120.23      6.45 o 
  -6  -2  13       74.18       68.23      3.20 o 
  -5  -2  13      482.19      521.91     10.98 o 
  -4  -2  13       32.33       20.60      2.87 o 
  -3  -2  13      124.74      125.60      3.97 o 
  -2  -2  13      147.32      144.91      4.22 o 
  -1  -2  13      303.22      294.16      6.73 o 
   0  -2  13      657.07      668.25     12.90 o 
   1  -2  13        7.31        5.94      1.96 o 
   2  -2  13      580.81      600.39     11.91 o 
   3  -2  13       14.64       14.17      4.38 o 
   4  -2  13        6.00        3.45      4.68 o 
   6  -2  13        0.96        4.79      3.04 o 
  -6  -1  13        8.05        8.03      3.69 o 
  -5  -1  13      156.09      155.82      4.69 o 
  -4  -1  13      202.12      175.91      4.91 o 
  -3  -1  13        0.78        0.79      1.19 o 
  -2  -1  13       10.13        4.46      1.33 o 
  -1  -1  13     1136.76     1141.14     20.58 o 
   0  -1  13      181.18      192.17      4.98 o 
   1  -1  13      298.18      275.97      6.43 o 
   2  -1  13      287.27      265.11      6.33 o 
   3  -1  13      258.49      254.84      6.28 o 
   4  -1  13      249.10      260.13      9.43 o 
   5  -1  13        8.46        5.03      2.70 o 
   6  -1  13        0.71        3.14      3.01 o 
  -7   0  13       24.29       40.74      4.31 o 
  -6   0  13       67.44       62.58      4.28 o 
  -5   0  13        0.35        0.17      1.43 o 
  -4   0  13       15.27        7.04      6.75 o 
  -3   0  13        1.69        0.22      1.20 o 
  -2   0  13      209.55      209.47      5.28 o 
  -1   0  13      161.51      145.49      4.11 o 
   0   0  13        8.29        8.92      1.40 o 
   1   0  13        6.94        9.16      1.40 o 
   2   0  13       69.88       59.32      2.63 o 
   3   0  13       33.94       32.33      2.19 o 
   4   0  13      289.57      303.57     10.62 o 
   5   0  13      118.93      117.38      6.07 o 
   6   0  13       26.80       36.60      4.72 o 
  -7   1  13        3.97        7.96      3.08 o 
  -6   1  13      186.89      180.59      7.78 o 
  -5   1  13       52.80       51.56      4.07 o 
  -4   1  13       16.88       16.35      2.98 o 
  -3   1  13       22.40       26.82      2.07 o 
  -2   1  13     1245.91     1134.64    120.67 o 
  -1   1  13       82.07       75.88      2.89 o 
   0   1  13       19.18       17.51      2.33 o 
   1   1  13        0.32        0.92      1.26 o 
   2   1  13      117.60      105.37      5.14 o 
   3   1  13      255.68      269.60      9.60 o 
   4   1  13       30.12       29.77      3.66 o 
   5   1  13       48.12       49.61      4.31 o 
  -7   2  13       85.48       89.35      5.81 o 
  -6   2  13        8.75        6.49      3.11 o 
  -5   2  13        0.47        0.30      2.24 o 
  -4   2  13      118.03      122.39      6.13 o 
  -3   2  13       41.29       47.42      3.81 o 
  -2   2  13       73.40       76.23      2.93 o 
  -1   2  13       85.76       83.86      6.02 o 
   0   2  13       29.63       25.06      1.91 o 
   1   2  13       20.79       12.63      1.86 o 
   2   2  13       19.51       21.63      3.09 o 
   3   2  13       55.02       56.85      3.95 o 
   4   2  13       30.51       38.69      4.44 o 
   5   2  13      114.80      126.34      6.86 o 
  -7   3  13      156.98      155.11      5.50 o 
  -6   3  13       21.80       21.86      2.85 o 
  -5   3  13        1.81        0.17      1.89 o 
  -4   3  13       45.67       43.86      4.18 o 
  -3   3  13      107.67      110.59      3.88 o 
  -2   3  13      140.78      141.27      5.09 o 
  -1   3  13       17.85       19.36      4.30 o 
   0   3  13       95.96       92.72      2.63 o 
   1   3  13       28.31       29.28      1.93 o 
   2   3  13      196.07      206.80      7.99 o 
   3   3  13        1.33       -0.84      2.43 o 
   4   3  13       15.91       14.52      3.66 o 
  -6   4  13        1.91        2.58      5.11 o 
  -5   4  13        0.06       -0.79      2.04 o 
  -4   4  13       33.82       35.26      2.89 o 
  -3   4  13        1.90        2.27      1.78 o 
  -2   4  13       60.93       55.88      2.99 o 
  -1   4  13       89.78       99.83      3.70 o 
   0   4  13        0.42       -0.67      1.44 o 
   1   4  13        5.29        6.43      1.99 o 
   2   4  13      100.85      114.12      3.96 o 
   3   4  13        3.48        4.72      2.01 o 
  -5   5  13        3.51        4.25      2.48 o 
  -4   5  13       71.26       76.25      3.82 o 
  -3   5  13       13.14       14.81      2.47 o 
  -2   5  13       37.88       42.09      2.75 o 
  -1   5  13       23.43       22.03      3.51 o 
   0   5  13       41.34       37.44      3.33 o 
   1   5  13        0.01       -0.22      2.08 o 
   2   5  13       16.18       17.66      3.34 o 
  -3   6  13       21.43       28.16      5.40 o 
  -2   6  13        6.59        3.81      2.96 o 
  -1   6  13        1.88        3.44      2.14 o 
   0   6  13        0.21       -0.89      2.47 o 
  -1  -8  14      141.38      152.71      5.33 o 
   0  -8  14       13.54       13.51      2.55 o 
   1  -8  14        4.95        1.33      2.53 o 
   2  -8  14        2.89        3.53      2.30 o 
  -3  -7  14       21.18       25.61      4.01 o 
  -2  -7  14      234.47      225.86      6.51 o 
  -1  -7  14       22.23       31.78      2.84 o 
   0  -7  14        2.17        2.76      1.97 o 
   1  -7  14       11.58       13.41      2.80 o 
   2  -7  14      117.85      127.61      4.66 o 
   3  -7  14       25.36       31.89      3.03 o 
  -5  -6  14       34.67       42.28      4.49 o 
  -4  -6  14       50.93       61.11      4.73 o 
  -3  -6  14       34.94       32.27      2.71 o 
  -2  -6  14        1.76        0.87      1.73 o 
  -1  -6  14        0.36        0.42      1.55 o 
   0  -6  14       11.82        8.60      1.83 o 
   1  -6  14        5.79        5.25      2.69 o 
   2  -6  14      147.19      150.31      4.93 o 
   3  -6  14        1.05        1.09      1.78 o 
   4  -6  14        5.12        6.59      2.07 o 
  -5  -5  14      272.09      287.71     11.04 o 
  -4  -5  14        0.17       -1.84      1.71 o 
  -3  -5  14      154.78      151.50      4.81 o 
  -2  -5  14        7.65        4.05      1.62 o 
  -1  -5  14      108.03       94.83      3.68 o 
   0  -5  14       13.20        9.77      1.88 o 
   1  -5  14      300.51      293.10      7.25 o 
   2  -5  14       98.00       90.63      4.06 o 
   3  -5  14        6.12        2.27      1.65 o 
   4  -5  14        0.79        0.74      1.86 o 
   5  -5  14       37.77       36.64      3.00 o 
  -6  -4  14       51.87       45.27      4.43 o 
  -5  -4  14      130.73      145.14      4.85 o 
  -4  -4  14       39.57       34.96      2.52 o 
  -3  -4  14      163.57      157.04      4.83 o 
  -2  -4  14        0.71        1.54      1.36 o 
  -1  -4  14        1.81        1.29      1.37 o 
   0  -4  14      340.32      325.68      7.76 o 
   1  -4  14      122.36      122.88      4.04 o 
   2  -4  14      239.78      233.61      6.16 o 
   3  -4  14        0.08       -1.40      1.54 o 
   4  -4  14        1.40        2.35      1.88 o 
   5  -4  14       26.29       29.09      2.55 o 
  -7  -3  14        0.09       -1.83      3.47 o 
  -6  -3  14      250.25      263.70     10.22 o 
  -5  -3  14       49.92       52.03      2.84 o 
  -4  -3  14      178.94      176.62      6.95 o 
  -3  -3  14       13.32       11.64      2.96 o 
  -2  -3  14       10.31        6.29      1.53 o 
  -1  -3  14       78.61       62.79      2.78 o 
   0  -3  14      460.03      451.15      9.64 o 
   1  -3  14      151.11      134.96      4.19 o 
   2  -3  14        8.53        5.82      1.62 o 
   3  -3  14        0.52        0.00      1.59 o 
   4  -3  14       94.08       89.45      3.61 o 
   5  -3  14        9.68       10.11      3.15 o 
   6  -3  14      140.56      146.11      7.12 o 
  -7  -2  14        1.42        0.96      3.15 o 
  -6  -2  14      141.81      148.08      4.87 o 
  -5  -2  14       48.31       47.76      2.79 o 
  -4  -2  14      117.17      108.52      3.87 o 
  -3  -2  14      426.54      392.12      8.70 o 
  -2  -2  14        2.07       -0.25      1.30 o 
  -1  -2  14       73.90       74.23      2.97 o 
   0  -2  14      138.87      151.88      4.43 o 
   1  -2  14      957.62      939.54     17.62 o 
   2  -2  14      247.88      256.92      6.36 o 
   3  -2  14        0.73       -0.14      1.45 o 
   4  -2  14        0.32        0.44      1.65 o 
   5  -2  14      166.64      167.06      7.31 o 
  -6  -1  14        0.74        0.77      1.83 o 
  -5  -1  14      168.50      169.10      5.02 o 
  -4  -1  14       54.82       58.07      2.84 o 
  -3  -1  14      305.43      289.87      6.92 o 
  -2  -1  14      418.87      414.15      8.94 o 
  -1  -1  14      273.54      290.14      6.81 o 
   0  -1  14      105.66      101.90      3.47 o 
   1  -1  14       23.26       26.59      1.90 o 
   2  -1  14       43.71       29.65      2.20 o 
   3  -1  14       54.60       49.58      2.74 o 
   4  -1  14      218.45      213.42      8.39 o 
   5  -1  14       37.08       37.76      3.65 o 
   6  -1  14        3.75        1.58      3.25 o 
  -7   0  14      360.94      375.29     12.78 o 
  -6   0  14       17.23       15.71      3.05 o 
  -5   0  14      108.88       97.53      5.39 o 
  -3   0  14      512.16      525.54     10.82 o 
  -2   0  14       23.65       24.95      2.01 o 
  -1   0  14       20.68       13.49      1.76 o 
   0   0  14      297.26      256.69      6.22 o 
   1   0  14      181.56      187.76      5.05 o 
   2   0  14      467.19      500.33     10.41 o 
   3   0  14        9.84        8.10      1.82 o 
   4   0  14      112.43      109.78      5.90 o 
   5   0  14        0.80        2.53      2.96 o 
  -7   1  14       11.70       17.97      3.79 o 
  -6   1  14       58.86       58.07      4.69 o 
  -5   1  14       27.44       32.49      3.92 o 
  -4   1  14      130.50      122.71      6.17 o 
  -3   1  14      229.80      234.69      5.94 o 
  -2   1  14      253.97      235.15      8.73 o 
  -1   1  14       75.63       73.52      2.96 o 
   0   1  14      105.44      108.32      3.61 o 
   1   1  14       62.22       54.14      2.64 o 
   3   1  14       60.30       56.90      4.15 o 
   4   1  14        1.06        1.28      2.64 o 
   5   1  14        5.28        5.46      3.24 o 
  -7   2  14       53.82       54.11      5.03 o 
  -6   2  14      109.76      108.46      6.27 o 
  -5   2  14      162.54      167.40      7.61 o 
  -4   2  14      327.86      323.57     11.40 o 
  -3   2  14      309.31      323.69     11.23 o 
  -2   2  14        1.45        0.70      2.32 o 
  -1   2  14        6.65        3.23      1.48 o 
   0   2  14       17.16       11.92      1.80 o 
   1   2  14       53.73       56.51      2.73 o 
   2   2  14       24.83       19.64      3.20 o 
   3   2  14        0.19       -1.41      2.38 o 
   4   2  14       13.33       19.33      3.75 o 
  -6   3  14       24.16       28.45      4.36 o 
  -5   3  14       23.41       22.41      3.67 o 
  -4   3  14      282.97      288.42     10.73 o 
  -3   3  14      291.15      294.22     10.78 o 
  -2   3  14       32.54       31.34      3.86 o 
  -1   3  14       21.02       13.09      2.99 o 
   0   3  14       44.96       44.03      2.94 o 
   1   3  14      229.09       62.81      4.34 o 
   2   3  14        0.05       -0.46      2.24 o 
   3   3  14       12.35       16.64      3.51 o 
   4   3  14       20.52       26.74      4.33 o 
  -5   4  14       89.31       85.34      5.90 o 
  -4   4  14      116.34      112.66      6.30 o 
  -3   4  14        0.54        1.44      2.96 o 
  -2   4  14      112.90      122.77      6.48 o 
  -1   4  14       55.22       49.39      4.23 o 
   0   4  14       44.65       47.01      4.10 o 
   2   4  14       12.00       16.80      3.53 o 
   3   4  14       70.99       76.77      5.32 o 
  -4   5  14      319.76      345.86      8.92 o 
  -3   5  14       12.31       12.51      7.32 o 
  -2   5  14      128.02      128.97      4.61 o 
  -1   5  14       54.19       51.12      3.07 o 
   0   5  14      241.70      248.09      9.12 o 
  -3  -7  15       34.98       38.89      2.94 o 
  -2  -7  15        2.05        0.12      1.97 o 
  -1  -7  15       33.54       39.29      3.07 o 
   0  -7  15       26.91       33.54      3.14 o 
   1  -7  15        3.14        4.22      2.13 o 
   2  -7  15       28.63       38.48      3.03 o 
   3  -7  15       13.62       12.62      3.23 o 
  -4  -6  15       79.19       85.40      5.82 o 
  -3  -6  15        0.02        0.35      1.85 o 
  -2  -6  15      156.62      164.82      5.32 o 
  -1  -6  15       79.86       87.14      3.75 o 
   0  -6  15       19.64       27.81      2.63 o 
   1  -6  15       44.64       46.62      2.89 o 
   2  -6  15        1.95        2.59      2.29 o 
   3  -6  15       14.45       11.22      2.23 o 
   4  -6  15        0.19        2.84      2.24 o 
  -5  -5  15        0.56       -1.66      2.95 o 
  -4  -5  15       11.76       11.59      2.10 o 
  -3  -5  15       11.81        9.23      1.99 o 
  -2  -5  15       30.95       37.56      2.48 o 
  -1  -5  15       12.42       18.73      2.23 o 
   0  -5  15      111.34      122.22      4.27 o 
   1  -5  15      195.42      187.65      5.50 o 
   2  -5  15        8.01        6.44      2.60 o 
   3  -5  15       88.28       92.72      3.84 o 
   4  -5  15        9.50        9.60      2.81 o 
  -6  -4  15        1.04       -2.86      3.25 o 
  -5  -4  15       91.62       95.52      4.05 o 
  -4  -4  15        3.27        2.08      1.75 o 
  -3  -4  15       87.94       92.81      4.71 o 
  -2  -4  15        1.25       -1.54      1.66 o 
  -1  -4  15       26.98       23.44      2.26 o 
   0  -4  15        7.93        5.11      1.54 o 
   1  -4  15      202.81      204.30     10.30 o 
   2  -4  15       18.10       13.32      2.06 o 
   3  -4  15        2.69        3.82      1.79 o 
   4  -4  15        1.16        5.87      2.81 o 
   5  -4  15       79.23       93.98      4.10 o 
  -6  -3  15        0.00        1.87      3.04 o 
  -5  -3  15       27.81       29.48      3.96 o 
  -4  -3  15       10.13        8.94      3.99 o 
  -3  -3  15        5.92        6.01      1.74 o 
  -2  -3  15        0.58       -0.19      1.43 o 
  -1  -3  15       12.86       21.05      2.20 o 
   0  -3  15      130.79      139.91      4.40 o 
   1  -3  15        3.30        0.56      1.34 o 
   2  -3  15       17.82       16.44      2.05 o 
   3  -3  15       30.95       27.77      2.61 o 
   4  -3  15      123.49      136.79      4.72 o 
   5  -3  15       40.07       45.73      4.17 o 
  -6  -2  15        1.80        1.38      1.96 o 
  -5  -2  15       17.25       19.82      3.10 o 
  -4  -2  15       16.54       16.55      2.10 o 
  -3  -2  15        0.00       -0.38      1.47 o 
  -2  -2  15       31.58       29.98      2.17 o 
  -1  -2  15        2.11        2.08      1.37 o 
   0  -2  15      232.66      232.52      6.03 o 
   1  -2  15        0.37       -0.25      2.79 o 
   2  -2  15       49.89       55.29      4.54 o 
   3  -2  15       38.00       32.11      2.42 o 
   4  -2  15      220.95      236.26      6.45 o 
   5  -2  15        2.64        0.96      2.38 o 
  -7  -1  15       64.57       85.49      5.61 o 
  -6  -1  15       19.38       21.15      3.83 o 
  -5  -1  15      228.15      234.06      9.14 o 
  -4  -1  15      326.09      341.94     12.16 o 
  -3  -1  15       44.80       45.86      2.60 o 
  -2  -1  15       88.43       96.36      3.53 o 
  -1  -1  15      153.47      154.85      4.65 o 
   0  -1  15      342.55      318.06      7.62 o 
   1  -1  15      194.33      199.50      5.40 o 
   2  -1  15       53.46       53.71      2.77 o 
   3  -1  15        4.60        3.62      1.92 o 
   4  -1  15      128.92      118.95      6.01 o 
   5  -1  15       16.39       19.61      3.75 o 
  -7   0  15        0.03       -2.27      2.99 o 
  -6   0  15        4.84        6.13      2.98 o 
  -5   0  15        2.16        0.86      2.50 o 
  -3   0  15       11.40        4.88      1.65 o 
  -2   0  15        0.21        1.39      1.46 o 
  -1   0  15      693.27      714.20     13.97 o 
   0   0  15       77.23       86.97      3.31 o 
   1   0  15       24.99       13.84      1.82 o 
   2   0  15       85.34       77.30      4.63 o 
   3   0  15       65.12       68.38      4.52 o 
   5   0  15       52.52       61.42      4.75 o 
  -6   1  15       21.01       25.53      4.20 o 
  -5   1  15       35.12       36.90      3.88 o 
  -4   1  15      209.67      207.67      8.35 o 
  -3   1  15      136.84      138.44      6.46 o 
  -1   1  15      180.67      189.92      5.22 o 
   0   1  15       17.41       23.57      6.19 o 
   1   1  15        6.83        4.01      1.64 o 
   2   1  15       17.16       12.24      5.00 o 
   4   1  15        0.26       -0.06      2.74 o 
  -6   2  15       53.33       55.07      4.89 o 
  -5   2  15        0.33       -0.22      2.77 o 
  -4   2  15        9.59       11.52      3.18 o 
  -3   2  15       71.64       68.97      4.68 o 
  -2   2  15      330.91      333.66     11.42 o 
  -1   2  15       27.08       19.62      3.96 o 
   0   2  15       96.60      107.93      4.42 o 
   1   2  15       99.96       92.67      3.57 o 
   2   2  15       96.64       80.53      4.76 o 
   3   2  15       29.96       35.76      3.70 o 
   4   2  15       73.91       87.07      5.75 o 
  -5   3  15      113.11      121.00      6.91 o 
  -4   3  15       56.26       54.43      4.73 o 
  -3   3  15      287.69      304.25     11.23 o 
  -2   3  15       25.56       35.31      4.20 o 
  -1   3  15        5.12        3.15      2.64 o 
   0   3  15      126.19      120.89      6.17 o 
   1   3  15       85.30       83.57      4.76 o 
   3   3  15        0.24       -0.76      3.02 o 
  -4   4  15       46.36       48.74      5.43 o 
  -3   4  15        2.50        4.76      3.33 o 
  -2   4  15       10.43        5.85      3.31 o 
  -1   4  15      220.73      221.76      9.08 o 
   0   4  15       12.92       12.80      3.25 o 
  -2   5  15       91.47       92.06      6.13 o 
  -1   5  15      141.66      153.83      7.81 o 
  -2  -7  16      146.35      140.23      5.17 o 
  -1  -7  16       33.61       36.25      3.52 o 
   0  -7  16       81.82       86.02      3.94 o 
   1  -7  16        4.88       13.70      2.56 o 
  -3  -6  16       56.44       62.40      3.42 o 
  -2  -6  16        0.77        0.42      2.13 o 
  -1  -6  16       46.75       48.23      3.06 o 
   0  -6  16       15.68       16.90      2.54 o 
   1  -6  16        0.73        0.50      1.90 o 
   2  -6  16      121.42      144.98      5.07 o 
   3  -6  16        0.14       -1.63      1.97 o 
  -4  -5  16       12.77       13.94      2.44 o 
  -3  -5  16       11.95       12.87      2.18 o 
  -2  -5  16        0.81        1.82      1.78 o 
  -1  -5  16        1.87        4.07      1.71 o 
   0  -5  16        5.91        3.36      1.84 o 
   1  -5  16       37.89       31.05      2.60 o 
   2  -5  16      236.88      269.89      7.36 o 
   3  -5  16        9.91        7.34      2.09 o 
   4  -5  16       67.31       77.67      3.80 o 
  -5  -4  16      111.62      115.90      4.87 o 
  -4  -4  16       28.62       28.62      6.75 o 
  -3  -4  16       71.46       70.24      4.35 o 
  -2  -4  16       18.45       16.50      2.20 o 
  -1  -4  16      194.77      196.15      5.69 o 
   0  -4  16        1.86        3.67      1.74 o 
   1  -4  16      299.75      308.93      7.72 o 
   2  -4  16       33.86       33.06      2.47 o 
   3  -4  16       41.46       49.14      3.00 o 
   4  -4  16       11.88       11.73      2.36 o 
  -6  -3  16       60.51       70.90      3.75 o 
  -5  -3  16        2.67        3.11      2.08 o 
  -4  -3  16        1.17        4.30      1.87 o 
  -3  -3  16      195.76      191.45      5.66 o 
  -2  -3  16       29.67       33.34      2.54 o 
  -1  -3  16      263.24      243.38      6.43 o 
   0  -3  16        0.31        0.33      1.54 o 
   1  -3  16      200.44      208.82      5.85 o 
   2  -3  16       15.60        9.56      1.93 o 
   3  -3  16       55.96       63.98      3.24 o 
   4  -3  16       28.58       22.60      2.78 o 
  -6  -2  16       48.20       48.42      3.23 o 
  -5  -2  16       66.03       64.81      3.36 o 
  -4  -2  16      320.34      331.63      8.16 o 
  -3  -2  16       37.34       36.87      2.51 o 
  -2  -2  16      263.00      279.48      7.04 o 
  -1  -2  16       52.57       44.41      2.52 o 
   0  -2  16      348.39      357.55     12.88 o 
   1  -2  16       61.38       46.10      6.85 o 
   2  -2  16        2.24        4.10      1.64 o 
   3  -2  16      119.99      117.95      4.30 o 
   4  -2  16       29.00       28.92      4.14 o 
  -6  -1  16       16.44       22.93      3.91 o 
  -5  -1  16      115.55      127.11      4.56 o 
  -4  -1  16      281.00      297.18      9.04 o 
  -3  -1  16       31.13       32.24      2.37 o 
  -2  -1  16      291.01      295.99      8.90 o 
  -1  -1  16       60.99       57.10      2.88 o 
   0  -1  16      232.30      246.49      6.36 o 
   1  -1  16       28.21       31.07      2.31 o 
   2  -1  16      854.71      855.57     19.39 o 
   3  -1  16        2.91       -0.35      1.73 o 
   4  -1  16      141.72      145.45      7.09 o 
  -6   0  16       13.35       17.53      3.73 o 
  -5   0  16      390.07      411.13     13.87 o 
  -4   0  16        5.01        2.86      5.07 o 
  -3   0  16      145.14      154.49      4.82 o 
  -2   0  16        9.90        8.51      2.95 o 
  -1   0  16       94.29      109.18      3.89 o 
   0   0  16       11.67        9.54      1.83 o 
   1   0  16       65.03       58.29      2.93 o 
   2   0  16      380.30      378.84      8.72 o 
   3   0  16        0.03        0.58      2.51 o 
   4   0  16       40.33       40.71      4.01 o 
  -6   1  16        0.71        0.55      3.11 o 
  -5   1  16       47.60       52.01      4.57 o 
  -4   1  16       83.57       82.33      5.37 o 
  -3   1  16       59.79       61.87      4.72 o 
  -2   1  16       16.86       13.69      8.01 o 
  -1   1  16      274.42      298.65      7.29 o 
   0   1  16       32.14       36.99      2.45 o 
   1   1  16      401.59      414.98     15.53 o 
   2   1  16       60.21       58.19      3.07 o 
   3   1  16      208.80      219.70      8.76 o 
  -5   2  16        8.92        5.93      3.31 o 
  -4   2  16      170.92      178.76      8.29 o 
  -3   2  16      240.63      256.21      9.95 o 
  -2   2  16       72.05       77.95      5.16 o 
  -1   2  16        6.99        6.22      2.74 o 
   0   2  16        2.17        0.54      1.70 o 
   1   2  16      128.50      133.02      4.48 o 
   2   2  16       80.43       78.40      4.87 o 
  -5   3  16       71.88       68.81      5.49 o 
  -4   3  16       78.96       91.28      6.00 o 
  -3   3  16       64.06       68.46      5.16 o 
  -2   3  16        4.45        2.24      2.90 o 
  -1   3  16       78.46       84.63      5.43 o 
   0   3  16       70.54       71.19      5.01 o 
   2   3  16      153.77      142.90      6.74 o 
  -3   4  16       35.26       43.41      5.24 o 
  -2   4  16        0.03        1.93      3.14 o 
  -1   4  16        0.49       -0.10      3.53 o 
  -2  -6  17       84.37       81.73      3.95 o 
  -1  -6  17       94.41       94.73      4.13 o 
   0  -6  17        1.37        1.55      2.00 o 
   1  -6  17      104.83      122.62      4.76 o 
   2  -6  17        5.33        5.78      2.23 o 
  -4  -5  17      111.78      116.83      4.62 o 
  -3  -5  17       42.29       35.63      3.01 o 
  -2  -5  17       22.12       19.99      2.52 o 
  -1  -5  17        0.16        1.89      1.93 o 
   0  -5  17      164.12      174.51      5.59 o 
   1  -5  17        0.28        0.55      1.83 o 
   2  -5  17       18.56       20.64      2.75 o 
   3  -5  17        0.64       -1.81      2.04 o 
  -4  -4  17      192.38      216.49      6.46 o 
  -3  -4  17        1.89        4.18      1.86 o 
  -2  -4  17      106.08      120.74      4.46 o 
  -1  -4  17       10.30        8.14      2.66 o 
   0  -4  17      358.61      399.89      9.37 o 
   1  -4  17       12.19        9.18      2.12 o 
   2  -4  17       22.03       17.32      3.83 o 
   3  -4  17        5.81        4.58      2.07 o 
  -5  -3  17      211.91      212.61      6.46 o 
  -4  -3  17        5.70        1.46      3.35 o 
  -3  -3  17      169.53      190.79      5.80 o 
  -2  -3  17       82.73       92.13      5.16 o 
  -1  -3  17      378.94      358.24      8.61 o 
   0  -3  17       87.67       97.68      3.89 o 
   1  -3  17        3.53        2.67      2.78 o 
   2  -3  17        5.55        2.90      1.81 o 
   3  -3  17        3.43        5.69      2.76 o 
   4  -3  17        0.98        1.16      2.37 o 
  -5  -2  17      258.28      279.22      7.58 o 
  -4  -2  17        5.53        2.32      2.28 o 
  -3  -2  17      312.82      338.50      8.28 o 
  -2  -2  17       26.92       22.18      2.51 o 
  -1  -2  17       44.21       49.08      2.79 o 
   0  -2  17        3.43        1.15      1.67 o 
   1  -2  17        1.69        2.48      1.76 o 
   2  -2  17       83.76       78.14      3.52 o 
   3  -2  17        1.52       -1.66      2.12 o 
   4  -2  17        3.23       -0.25      2.57 o 
  -5  -1  17        2.52        3.08      2.20 o 
  -4  -1  17      163.63      177.22      7.91 o 
  -3  -1  17        1.35        1.81      1.72 o 
  -2  -1  17       33.95       32.54      2.57 o 
  -1  -1  17        0.02        0.66      1.62 o 
   0  -1  17        5.42        5.56      1.73 o 
   1  -1  17       17.11        9.96      3.77 o 
   2  -1  17       35.84       35.46      2.67 o 
   3  -1  17       57.14       55.16      3.18 o 
   4  -1  17       32.67       40.04      4.10 o 
  -5   0  17       16.89       19.24      3.85 o 
  -4   0  17      151.89      155.79      7.48 o 
  -3   0  17       21.16       17.66      2.40 o 
  -2   0  17      272.09      278.04      7.08 o 
  -1   0  17        5.11        3.11      1.84 o 
   0   0  17        0.82        1.00      1.78 o 
   1   0  17       17.21       15.44      2.68 o 
   2   0  17       32.53       32.18      2.88 o 
   3   0  17       64.53       62.44      4.71 o 
  -5   1  17       37.95       40.27      4.47 o 
  -4   1  17       97.81       90.61      5.97 o 
  -3   1  17        0.65        3.62      3.18 o 
  -2   1  17       15.29       16.25      3.41 o 
  -1   1  17       22.09       14.47      2.87 o 
   0   1  17       14.97       10.57      2.17 o 
   1   1  17       20.07       17.57      2.39 o 
   2   1  17       27.11       24.99      3.78 o 
   3   1  17       41.42       51.76      4.60 o 
  -4   2  17        8.36        7.99      3.50 o 
  -3   2  17       27.14       26.82      4.23 o 
  -2   2  17      144.38      156.27      7.62 o 
  -1   2  17        0.26       -2.22      2.76 o 
   0   2  17       25.80       23.63      2.66 o 
   1   2  17       11.88        8.74      2.26 o 
  -3   3  17       20.85       19.26      4.24 o 
  -2   3  17      101.60      106.27      6.38 o 
  -1   3  17       29.72       26.21      4.30 o 
   0   3  17       36.34       38.34      4.23 o 
  -2  -5  18        0.97        1.00      2.00 o 
  -1  -5  18       35.54       42.34      2.98 o 
   0  -5  18       31.08       30.97      3.14 o 
   1  -5  18        1.40        3.36      2.08 o 
   2  -5  18       10.13        6.38      2.29 o 
  -3  -4  18       37.44       43.50      6.01 o 
  -2  -4  18      138.36      139.63      4.98 o 
  -1  -4  18        2.70        2.31      1.85 o 
   0  -4  18        2.95        2.73      1.89 o 
   1  -4  18       84.44       90.79      3.99 o 
   2  -4  18       16.17       16.65      4.10 o 
  -4  -3  18       14.78       17.04      2.69 o 
  -3  -3  18       15.62       10.77      2.39 o 
  -2  -3  18       43.10       55.91      3.10 o 
  -1  -3  18       50.39       61.87      4.00 o 
   0  -3  18       10.25        8.18      2.00 o 
   1  -3  18      108.06      108.95      5.96 o 
   2  -3  18        0.96        0.20      2.02 o 
   3  -3  18       18.73       20.50      2.81 o 
  -4  -2  18       11.60       14.71      4.36 o 
  -3  -2  18        0.00       -0.25      1.93 o 
  -2  -2  18        0.83       -0.75      1.81 o 
  -1  -2  18       56.32       63.96      3.27 o 
   0  -2  18       29.90       35.70      2.80 o 
   1  -2  18        6.60        8.91      2.12 o 
   2  -2  18       16.97        8.84      3.62 o 
   3  -2  18      115.00      132.18      4.86 o 
  -5  -1  18        2.85        1.29      3.15 o 
  -4  -1  18      113.65      118.15      4.63 o 
  -3  -1  18        1.64        3.52      2.00 o 
  -2  -1  18       80.60       93.39      3.99 o 
  -1  -1  18       78.64       68.98      3.38 o 
   0  -1  18       30.07       37.05      2.74 o 
   1  -1  18        0.41       -0.57      1.87 o 
   2  -1  18      286.17      287.88      7.60 o 
   3  -1  18       66.43       60.93      4.84 o 
  -4   0  18       46.06       52.50      4.75 o 
  -3   0  18       21.90       20.24      4.05 o 
  -2   0  18      225.59      245.37      6.73 o 
  -1   0  18       26.50       17.43      2.50 o 
   0   0  18      234.17      268.54      7.13 o 
   1   0  18        7.93        5.04      2.08 o 
   2   0  18      131.14      151.09     10.42 o 
  -4   1  18        0.51       -2.93      3.21 o 
  -3   1  18      162.28      187.19      8.64 o 
  -2   1  18        0.05        3.46      3.04 o 
  -1   1  18        4.24        1.94      2.93 o 
   0   1  18      162.26      168.04      5.41 o 
   1   1  18       40.07       36.16      2.78 o 
  -3   2  18       87.48       97.23      6.38 o 
  -2   2  18        1.90       -1.66      3.21 o 
  -1   2  18      323.36      358.25     12.90 o 
   0   2  18        9.62        4.97      3.40 o 
  -2  -4  19       51.39       53.60      3.31 o 
  -1  -4  19       19.04       16.07      2.55 o 
   0  -4  19       84.76       79.96      3.80 o 
   1  -4  19        0.09       -3.01      2.01 o 
  -3  -3  19        6.48        2.28      2.18 o 
  -2  -3  19       38.73       39.43      2.99 o 
  -1  -3  19      149.99      166.72      8.42 o 
   0  -3  19      143.21      153.51      5.29 o 
   1  -3  19        0.64        2.07      2.85 o 
  -3  -2  19       43.75       39.73      3.17 o 
  -2  -2  19      262.67      283.58      7.65 o 
  -1  -2  19      213.39      213.55      6.37 o 
   0  -2  19       28.84       25.67      2.78 o 
   1  -2  19      214.99      216.44      6.49 o 
  -3  -1  19      419.33      471.45     10.98 o 
  -2  -1  19      132.55      144.33      5.10 o 
  -1  -1  19      121.61      122.24      4.60 o 
   0  -1  19        6.56        4.59      2.17 o 
   1  -1  19       20.97       28.50      3.07 o 
  -3   0  19      114.09      125.60      7.13 o 
  -2   0  19      120.67      123.18      4.71 o 
  -1   0  19        0.05       -0.36      2.20 o 
   0   0  19       87.86       98.71      4.16 o 
   1   0  19        0.17       -0.76      2.16 o 
  -2   1  19      101.99      103.93      6.54 o 
  -1   1  19        3.53       -1.35      3.35 o 
                                                 
